# Supplementary material for: Mobile apps to reduce depressive symptoms and alcohol use in youth: A systematic review and meta‐analysis: A systematic review
Source: Campbell Syst Rev. 2024 Apr 26;20(2):e1398. doi: 10.1002/cl2.1398 (PMC11047135; doi:10.1002/cl2.1398)
Supplement: Supplementary file 2 — Supporting information. [file CL2-20-e1398-s001.zip]

Archive with 7 entries (7 files):
- CA000165-study-data/CA000165-study-information.csv
- CA000165-study-data/CA000165-risk-of-bias.csv
- CA000165-study-data/CA000165-included.ris
- CA000165-other-references/CA000165-additional-references.ris
- CA000165-analysis-data/CA000165-data-rows.csv
- CA000165-analysis-data/CA000165-subgroup-estimates.csv
- CA000165-analysis-data/CA000165-overall-estimates-and-settings.csv
