# Supplementary material for: Mobile apps to reduce depressive symptoms and alcohol use in youth: A systematic review and meta‐analysis: A systematic review
Source: Campbell Syst Rev. 2024 Apr 26;20(2):e1398. doi: 10.1002/cl2.1398 (PMC11047135; doi:10.1002/cl2.1398)
Supplement: Supplementary file 2 — Supporting information. [file CL2-20-e1398-s001.zip › CA000165-study-data/CA000165-study-information.csv]

Study	Year	Data source	ID: DOI	Char: Methods	Char: Participants	Char: Interventions	Char: Outcomes	Char: Notes
Boyle 2017	2017	PUB	10.1016/j.addbeh.2016.11.024	<p>Design: RCT</p><p>Objective: to evaluate the ability of alcohol PNF delivered by a pilot version of CampusGANDR,which includes points, chance, and simulates the generation of norms by visible, Facebook-connected peers, to correct drinking norms and reduce alcohol use relative to PNF delivered by the standard online survey format currently used on college campuses</p><p>Data collection: Recruit…	<p>Setting: Loyola Marymount University, west coast, US, psychology department</p><p>Eligibility Criteria: To be eligible for participation, students had to be between 18 and 24 years old, have a valid Facebook account, and be available during two specific 72 h periods to complete sessions 1 and 2 of the study on a computer connected to the internet. </p><p>Characteristics: the majority (75.5%) o…	<p>CampusGANDR Application: The app delivers the same components of PNF, but in a more engaging way. Session topics focused on alcohol, social media, and TV. The app is informed by both gamification and alcohol intervention research.</p>	<p>Perceived Descriptive Drinking Norms and Drinking Behavior: self report of the maximum drinks consumed on a single night so far during the semester, number of times participants had partied during the past week and number of drinks consumed during the previous weekend</p>	<p>Funding: Manuscript preparation was supported in part by grants R21AA021870-01 and R21AA022942-02 from the National Institute on Alcohol Abuse and Alcoholism.</p><p>Conflict of interest: All authors declare that they have no conflicts of interest</p>
Bruehlman-Senecal 2020	2020	PUB	10.2196/21496	<p>Design: Randomized Controlled Trial</p><p>Objective: To examine the initial efficacy, feasibility, and desirability of a smartphone app, Nod, designed to deliver cognitive and behavioral skill-building exercises to reduce loneliness during the transition to college</p><p>Data collection:(including timepoints for analysis)</p><p>Participants were recruited from July to September of 2019, in col…	<p>Setting: in the northwestern United States</p><p>Eligibility Criteria: (a) entering their first year of undergraduate education, (b) aged 18 to 25 years, (c) English-literate, and (d) not residing with parents/guardians. Students also needed to have a smartphone with an operating system capable of supporting Nod (ie, Mac iOS 9-12 or Android OS 8-10), which 97.9% (806/823) of students who met t…	<p>Nod Application: a. Mobile app that addresses loneliness in first year college students by using positive psychology, mindfulness-based self-compassion, and cognitive behavioral skill-building exercises.</p>	<p>Loneliness: 8-item version of the UCLA loneliness 182 questionnaire</p><p>Anxiety and Depression symptoms: measured with 7-item Generalized Anxiety Disorder Scale and the Patient Health Questionnaire </p><p>Social Anxiety Symptoms: measured with 3-item Mini Social Phobia Inventory</p><p>Sleep Quality: measured with Pittsburgh sleep quality index</p><p>Perceived Social Support: measured with 3-…	<p>Funding: N/A<br/>Conflict of interest: Nod is a mobile app co-developed by Grit Digital Health and Hopelab. While both organizations own rights to the Nod product, Grit Digital Health is solely responsible for the commercial operation and distribution of Nod. As co-owner, Hopelab receives a limited portion of Nod sale net proceeds. The research reported here as well as the development of Nod w…
Bruhns 2021	2021	PUB	10.2196/39448			<p>&quot;MCT &amp; More&quot;: a smartphone app, primarily intended for individuals with depressive symptoms. The basic package comprises 57 short exercises based on group metacognitive training (MCT). Topics include: cognitive strategies, communication and interaction, positive activities, mindfulness and imagination, gambling, and meta-cognitive training.</p><p>In addition, the app contains gam…	<p>Depression Module: (PHQ-9)</p><p>9-items on a 4-point rating scale. Total score between 0 and 27..</p><p>Self-esteem: (RSE) Rated on a 4-point rating scale, total score ranges from 10 to 40 points.</p><p>Quality of Life: (WHOQOL-BREF)</p><p>26 items (4 domains) Rated on a 5-point scale. Only the first question was used. </p><p>Online Intervention Attitude: (APOI) Consists of 4 dimensions, 16 i…
Cordova 2020	2020	PUB	10.2196/16251	<p>Design: small scale pilot RCT</p><p>Objective: to determine the feasibility of S4E, relative to enhanced usual practice and evaluate changes in the potential mechanisms of change, namely clinician-youth risk communication, prevention knowledge, and self-efficacy over time</p><p>Data collection: Youth recruitment occurred during the clinic’s health appointment reminder phone calls.</p><p>Clinic…	<p>Setting: youth centered community health clinic located in Southeast Michigan, US </p><p>Eligibility Criteria: To be eligible for this study, youth had to (1) be aged between 13 and 21 years, (2) live in Southeast Michigan without plans to move out of the area during the study period, (3) have a scheduled appointment with a participating clinician, and (4) report no prior history of psychiatri…	<p>S4E Application: Youth would receive targeted, tailored prevention content based on their responses to the S4E risk behavior assessment. This assessment is intended to identify the youths’ specific risk behaviors based on the past year and lifetime reports of substance use, sexual risk behaviors, and past 6-month STI/HIV testing practices.</p>	<p>Substance Use Refusal Skills: assessed through 2 separate items on a 4-point scale </p><p>Substance Use Prevention Knowledge: assessed through 2 separate items. Responses were on a 4-point agreement scale </p><p>Substance Use Behaviors: assessed using items adapted from the Monitoring the Future study (dichotomous yes/no)</p>	<p>Funding: Supported by pilot funding from the University of Michigan Rogel Cancer Center to David Cordova. Preparation of this manuscript was supported, in part, by grants from the National Institute of Mental Health to Torsten B Neilands (R25 MH067127), and the National Institute on Drug Abuse (R03DA04189101A1) to David Cordova.</p><p>Conflict of interest: None declared</p>
Earle 2018	2018	PUB	10.1016/j.addbeh.2018.01.005	<p>Design: RCT</p><p>Objective: Aim 1a. Investigate the degree to which un-incentivized first-year students will self-select into the 6-week disguised intervention after minimal campus advertising</p><p>Aim 1b. Determine whether the proportion of alcohol and other drug related questions submitted by students during the game is high enough for this intervention approach to be feasible in the real …	<p>Setting: Loyola Marymount University, west coast, US, psychology department</p><p>Eligibility Criteria: (1) First year university student (2) 18yrs and older 3) with problematic alcohol consumption behaviours</p><p>Characteristics: The majority of participants were female (55%) and Caucasian (47%). Twenty percent of participants described themselves as Hispanic/Latino, 14% were Asian, 12% were…	<p>CampusGANDR (v1) Application: a gamified app that tests students’ perceptions of various college life topics with a system of points. Each question contained two parts. First, participants estimated how the average same-sex student in their class would answer. Next, students reported their own answer. Participants would later have access to a feedback module, that would allow participants’ mis…	<p>Self-Report questions on: (1) the maximum drinks consumed on a single night so far during the semester (2) number of times participants had partied during the past week (3) number of drinks consumed during the previous weekend.</p>	<p>Funding: Support for this research was provided by Grants R21AA024853 and R21AA022942 from the National Institute on Alcohol Abuse and Alcoholism. NIAAA had no role in the study design, collection, analysis or interpretation of the data, writing the manuscript, or the decision to submit the paper for publication.</p><p>Conflict of interest: None declared.</p><p>Other: Mainly a feasibility stud…
Egilsson 2021	2021	PUB	10.2196/21432	<p>Design: A single-center randomized controlled public school pilot trial </p><p>Objective: The purpose of this study was to assess time-specific attrition rates in an adolescent mHealth intervention, as well as to describe usage and the intervention’s feasibility in relation to self-efficacy levels and participants’ emotional and physical health. </p><p>Data collection: Research specifications …	<p>Setting: Elementary schools in Reykjavík, Iceland</p><p>Eligibility Criteria: All children born in 2001 attending a participating public school in Iceland’s capital area were eligible participants.</p><p>Characteristics: Participants were 41 individuals, including 17 girls and 24 boys, between 15 and 16 years of age attending a public school in the greater capital area of Iceland. The average …	<p>SidekickHealth Application: an app centered on helping the user set goals and create health-related missions (gamification of tasks in three main categories: food and drink, physical activity, and mental health.</p>	<p>Self-efficacy: measured with 10-item General Self Efficacy Scale</p><p>BMI: measured with BMI index reference values for Swedish children adjusted for age and sex</p><p>Depressive symptoms: measured with Children’s Depression Inventory</p><p>Anxiety Symptoms: measured with Multidimensional Anxiety Scale</p><p>Sleep Problems: measured wtih BEARS sleep </p><p>screening algorithm</p><p>The amount…	<p>Funding: The study was partially funded by a research grant from the Icelandic Research Fund (IRF 141381051).</p><p>Conflict of interest: EE is a minority shareholder and former employee of SidekickHealth AB. The other authors have no conflicts of interest to declare.</p>
Fish 2019	2019	PUB	10.1177/1046878119851821	<p>Design: Randomized Controlled Trial</p><p>Objective: To assess if the prescription of a gamified mindfulness meditation application would decrease college students’ reported symptoms of depression.</p><p>Data collection: We used a variety of IRB approved emails, flyers, and social media posts to recruit college students enrolled in a North Carolina university. The recruitment materials disburs…	<p>Setting: in a North Carolina university</p><p>Eligibility Criteria: : (a) at least 18 years of age, (b) currently enrolled as a university student, (c) spoke English for a minimum of five years, and (d) not actively practicing meditation.</p><p>Characteristics: We recruited and randomly assigned 72 college students to an experimental group (n = 33) or a control group (n = 39).. Demographic dat…	<p>Headspace Application: an app that educates users how to perform mindfulness meditation, provides guided meditations, and provides free access to 10 minute meditation sessions over 14 days.</p>	<p>Depression Severity: 9-item 4-point scale Patient Health Questionnaire </p>	<p>Funding: The authors received no financial support for the research, authorship, and/or publication of this article.</p><p>Conflict of interest: The authors declared no potential conflicts of interest with respect to the research, authorship, and/or publication of this article</p>
Fitzpatrick 2017	2017	PUB	10.2196/mental.7785	<p>Design: RCT</p><p>Objective: Aim: to assess the feasibility of delivering CBT in a conversational interface via an automated bot in a way that facilitates engagement and reduction in symptoms</p><p>Hypotheses: We hypothesized that conversation with a therapeutic process- oriented conversational agent would lead to greater improvement in symptoms relative to the information control group</p><p>…	<p>Setting: Unnamed university, New York, USA</p><p>Eligibility Criteria: self-identify as having symptoms of anxiety and</p><p>Depression; Inclusion criteria included age 18 and over (screened at the first level via checkbox confirmation) and able to read English (implied)</p><p>Characteristics: Participants were an average of 22.2 years old (SD 2.33) and over two-thirds female. Participants wer…	<p>Woebot Application: an automated conversational agent designed to deliver CBT in the format of brief, daily conversations and mood tracking. Woebot is used within an instant messenger app that is platform agnostic and can be used either on a desktop or mobile device.</p>	<p>Frequency and severity of depressive symptomatology: The Patient Health Questionnaire PHQ-9 (score from 0 to 20 with higher scores indicating more severity)</p><p>Frequency and severity of anxious thoughts and behaviours: The Generalized Anxiety Disorder GAD-7 (score from 0 to 21 with higher scores indicating more severity)</p><p>Positive and negative effects (emotions): The Positive and Negat…	<p>Funding: NR</p><p>Conflict of interest: The second author (AMD) is the founder of a commercial entity Woebot Labs Inc. (formerly, the Life Ninja Project) that created the intervention (Woebot) that is the subject of this trial and therefore has financial interest in that company. Woebot Labs Inc. covered the cost of participant incentives, though Stanford made the payments</p><p>Other: Feasibi…
Flett 2019	2019	PUB	10.1007/s12671-018-1050-9	<p>Design: Pre-registered three-arm RCT</p><p>Objective: To test the effect of two mobile mindfulness apps (Headspace and Smiling Mind) on changes in mental health, relative to a control app (Evernote)</p><p>Data collection:</p><p>Participants were recruited from April–August 2015 through the Department of Psychology’s online psychology research participation pool where research participation cou…	<p>Setting: Psychology Laboratory in University of Otago, Dunedin, New Zealand</p><p>Eligibility Criteria: Participants need to be undergraduate students at the University of Otago between ages 18-49 2. Registered a recruitment target of 80 participants per condition</p><p>Characteristics: Gender (Female): Overall n=146 (70.2%), HS n=48 (66.7%), SM n=45 (71.4%), control n=53 (72.6%). Age: Overall…	<p>1) Headspace Application; Headspace is a mindfulness meditation application that provides guided and unguided mindfulness meditations. Headspace uses a variety of formal meditation practices such as, mindful breathing, body scan, sitting meditation, practice of non-judgment of thoughts and emotions, and other guided meditations that vary in orientation.</p><p>2) Smiling Mind Application: app o…	<p>Depressive symptoms: assessed using the 20-item Center for Epidemiological Studies Depression Scale </p><p>Anxiety: assessed using the Hospital Anxiety and Depression Scale–Anxiety Subscale </p><p>Stress: assessed using the 10-item Perceived Stress Scale</p>	<p>Funding: This study was approved by the University of Otago Human Ethics Committee </p><p>Conflict of interest: The authors declare that they have no conflict of interest.</p>
Flett 2020	2020	PUB	10.1080/08870446.2019.1711089	<p>Design: Two-arm pragmatic, randomized, waitlist-controlled trial; Pragmatic RWCT</p><p>Objective: Primary objective: To examine whether access to a mindfulness meditation app in semester 1 would be associated with improvements in psychological distress at the beginning of semester 2, as compared to a waitlist. </p><p>Secondary objective: To examine whether there would be a dose-response relati…	<p>Setting: College dormitories, University of </p><p>Otago, New Zealand</p><p>Eligibility Criteria: 1. Participants had to be first-year students residing in one of two residential colleges and had to be at least part-time University of Otago students. </p><p>2. Participants also had to own an iOS or android smartphone or be willing to use the Headspace desktop version on their personal computer…	<p>Headspace Application; Headspace is a mindfulness meditation application that provides guided and unguided mindfulness meditations. Headspace uses a variety of formal meditation practices such as, mindful breathing, body scan, sitting meditation, practice of non-judgment of thoughts and emotions, and other guided meditations that vary in orientation.</p>	<p>Psychological distress: assessed using the 10-item Kessler Psychological Distress Scale</p><p>College adjustment; assessed using the 19-item College Adjustment Test</p>	<p>Funding: This research was funded by the Office of the Vice-Chancellor, University of Otago [no grant number; 2015].</p><p>Conflict of interest: The authors declare that there are no conflicts of interest with respect to the authorship or the publication of this article.</p>
Franklin 2016	2016	PUB	10.1037/ccp0000093	<p>Design: RCT</p><p>Objective: To test whether using a Therapeutic Evaluative Conditioning (TEC) app would display reductions in self-cutting and overall non-suicidal self injury (NSSI).</p><p>To examine the effect of active Therapeutic Evaluative Conditioning (TEC) dosage on self-injurious thoughts and behaviors (SITBs) and whether any treatment effects persisted during the month after TEC acce…	<p>Setting: Recruitment, allocation, and assessment took place online</p><p>Eligibility Criteria: To be eligible to participate, individuals had to meet the following criteria: (a) 18 years of age or older; (b) English fluency; and (c) two or more episodes of self-cutting in past month</p><p>Characteristics: The majority of participants were young adults (M = 22.91 years old; SD = 4.99) and the m…	<p>TEC Application: a brief, game-like treatment that could be accessed by any device with an Internet connection. It takes 1 to 2 min to complete a single instance of TEC and TEC becomes more challenging as the trials progress. </p>	<p>Presence, frequency, and characteristics of self-injurious thoughts and behaviors: measured using the Self-Injurious Thoughts and Behaviors Interview</p><p>Emotional reactivity: measured using the Emotion Reactivity Scale </p><p>Psychological distress: measured using Brief Symptom Inventory (BSI)</p><p>Engagement in dysregulated behaviours: measured using the Index of Dysregulated Behaviors </…	<p>Funding: Not reported</p><p>Conflict of interest: Not reported</p>
Gajecki 2014	2014	PUB		<p>Design: 3-arm RCT</p><p>Objective: To investigates the effects of two Swedish-language smartphone apps with real-time eBAC calculation and feedback among university students with established levels of risky drinking</p><p>Data collection: The student unions at Stockholm University and the Royal Institute of Technology in Stockholm, Sweden, provided the research group with e-mail addresses for …	<p>Setting: Recruitment, allocation and assessment took place online</p><p>Eligibility Criteria:1.Members of the student unions at Stockholm and the Royal Institute of Technology in Stockholm at the time</p><p>2.Having a smartphone running either iOS or Android </p><p>3. Participants with an AUDIT score indicating at least hazardous consumption (≥6 for women and ≥ 8 for men)</p><p>Characteristics…	<p>1) Promillekoll Application: The user can register his/her alcohol consumption in real time, where the app displays the user's current eBAC. The application also offers a number of specific strategies to maintain alcohol consumption at a level that is not harmful—in this case, 0.06 percent BAC. The application warns the user if the drink entered will result in an eBAC over 0.06 percent and onl…	<p>Quantity and frequency of alcohol consumption: assessed using the Daily Drinking Questionnaire (DDQ)</p><p>Estimated blood alcohol concentration (eBAC): calculated based on the values from the Daily Drinking Questionnaire in conjunction with weight and gender for each individual. </p><p>Alcohol consumption and signs of harm and dependence in relation to alcohol: measured using the AUDIT scale<…	<p>Funding: This study was funded by the Alcohol Research Council of the Systembolaget, the Swedish Research Council, and the Center for Psychiatric Research at Karolinska Institutet. One of the interventions in this study was developed by the Systembolaget and is publicly available free of charge in iPhone and Android versions<br/>Conflict of interest: None declared</p>
Hammond 2015	2015	PUB	10.1080/07448481.2014.975716	<p>Design: Open-label, randomized, parallel-group clinical</p><p>Trial; RCT</p><p>Objective: To determine if the use of an electronic medication reminder app, delivered through a smartphone device, was effective for increasing adherence to antidepressant medications in depressed college students</p><p>Data collection: Participants were recruited using campus based advertisements, flyers, and the …	<p>Setting: Unidentified state-funded institution in Ohio, US</p><p>Eligibility Criteria: English-speaking participants between the ages of 18 and 30 years who were prescribed </p><p>an antidepressant by a physician and had an Android or iPhone smartphone.</p><p>Exclusion criteria</p><p>Known cognitive impairment due to traumatic brain injury, stroke, or other condition that rendered them unable …	<p>Electronic medication reminder Application: Participants were required to use the medication</p>	<p>Depressive symptoms: assessed with the Beck Depression Inventory </p><p>Perceived Stress: assessed with the Perceived Stress Scale </p>	<p>Funding: This research was supported by the Initiative for Clinical</p><p>and Translational Research at Kent State University<br/>Conflict of interest: None declared</p>
Hides 2018	2018	PUB	10.1016/j.addbeh.2017.09.020	<p>Design: RCT</p><p>Objective: To determine the 1-month efficacy and 2, 3 and 6 month outcomes of the Ray's Night Out app, which aims to increase alcohol knowledge and reduce alcohol use in young people</p><p>Data collection: Recruitment was via university student emails, youth relevant websites (e.g., reachout.com) and snowballing techniques</p><p>At baseline, 1,2,3 and 6 months </p>	<p>Setting: All baseline and follow-up surveys were completed online.</p><p>Eligibility Criteria: Australian residents aged 16–25 years who drank alcohol at least monthly and had an iPhone</p><p>Characteristics: Age: Intervention M=20.4 (SD 2.2), control M=20.5 (SD 2.5). Gender (Female): n=76 (79.2%), control n=77 (76.2%). English language fluency: Intervention n=76 (79.2%), control n=80 (79.2%).…	<p>Ray's Night Out Application: the app invites young people to take Ray, a red panda avatar, on a ‘relaxed’ ‘fun’ or ‘crazy’ virtual night out. It aims to provide users with the information, motivation and behavioral skills to set a drinking goal for the night by keeping Ray below a line for drinking. To increase motivation to take good care of Ray, users receive ‘good vibe’ points, which unlock…	<p>Alcohol knowledge: measured using items adapted from CLIMATE Schools studies and the School Health and Alcohol Harm Reduction Project</p><p>‘Patterns of Alcohol’ index</p><p>Frequency of risky single occasion drinking: measured using a standard questionnaire</p><p>Typical number of standard drinking units consumed on one occasion: measured using a standard questionnaire</p><p>Maximum quantity …	<p>Funding: The Young and Well Cooperative Research Centre (Young and Well CRC; 2011–2016) funded this project.</p><p>Conflict of interest: None declared</p>
Hides 2019	2019	PUB	10.2196/11482	<p>Design: RCT</p><p>Objective: To evaluate a new app called Music eScape, developed to assist young people with identifying, expressing, and managing emotions using music from their own music library</p><p>Data collection:(including timepoints for analysis)</p><p>Recruitment was via student emails and posters in 2 large universities and snowballing techniques. The advertisements invited young pe…	<p>Setting: Two large Australia universities</p><p>Eligibility Criteria: Participants were Australian residents aged 16 to 25 years, who reported at least mild distress in the past month on the Kessler 10 Psychological Distress scale (K10&gt;17) and had an iPhone.</p><p>Characteristics: Mean age 19.9 (SD 2.5), 134 individuals were females (79.3%), and majority were in high school (61.6%). 50.3% w…	<p>Music eScape Application: the app allows users to create a moodmap of the music stored on a user’s phone by tagging each song with a mood. Users then have the opportunity to review the tags assigned by the app. Music eScape then creates playlists for different moods and situations, such as “cheer up,” “wake up,” and “focus.” After completing their mood journey, users are asked to reflect on th…	<p>Emotion regulation: measured with the short-form of the Difficulties in Emotion Regulation Scale</p><p>Psychological distress: measured with The K10 scale </p><p>Mental well-being: measured with the Mental Health Continuum-Short Form </p>	<p>Funding: The Young and Well Cooperative Research Centre (Young and Well CRC; 2011-2016) funded this project. These funders had no role in the study design; collection, analysis, or interpretation of data; writing the manuscript; and the decision to submit the manuscript for publication.</p><p>Conflict of interest: none declared</p>
Huberty 2019		PUB	10.2196/14273	<p>Design: RCT with wait-list control </p><p>Objective: to test the efficacy of mindfulness meditation intervention delivered via a consumer-based mobile app (ie, Calm) as compared to a wait-list control group on stress in college students with elevated stress</p><p>Data collection:(including timepoints for analysis)</p><p>Participants were recruited between January and April 2018 via social medi…	<p>Setting: Southwestern USA; Arizona State University </p><p>Eligibility Criteria:</p><p>Inclusion: (1)Current full-time undergraduate student attending a university in the Southwestern United States and (1) at least 18 years old, (2) scored ≥14 points on the PSS, (4) owned a smartphone, (5) were willing to download the Calm app, (6) were willing to be randomized, and (7) were able to read and u…	<p>Calm mobile Application: mindfulness meditation mobile app that offers a range of mindfulness meditation practice guide modules that vary in length, instruction, and content. Calm also integrates some CBT techniques into the meditation sessions on occasion. </p>	<p>Perceived stress: measured with PSS scale </p><p>Mindfulness: measured with Five Factor Mindfulness Questionnaire. </p><p>Self compassion: measured with Self-Compassion Survey Short-Form</p>	<p>Funding: Not included</p><p>Conflict of interest: JH (principal investigator) is currently the Director of Science at Calm (although she was engaged in this role almost 1 year after the design, collection </p><p>of data, and analysis of results of the study presented in this paper).</p>
Hur 2018	2018	PUB	10.1089/tmj.2017.0214	<p>Design: RCT</p><p>Objective: to examine the hypothesis that this app-based CBT program will reduce clinical symptoms compared to a mood diary group; to assess whether this scenario-based platform results in modifying the users’ dysfunctional beliefs through reappraisal and re-constructing.</p><p>Data collection:(including timepoints for analysis)</p><p>Voluntary : Participants were initially r…	<p>Setting: 2 universities in Seoul, Korea </p><p>Eligibility Criteria:</p><p>Inclusion: (1) the DSM-5 diagnosis for Other Specified Depressive</p><p>Disorder, (2) fluent in Korean, (3) 12 or more years of formal</p><p>education, and (4) familiar with Internet and smartphone app</p><p>use familiarity.</p><p>Exclusion: (1) high risk of suicide attempt (2) diagnosis of psychosis or major de- pressi…	<p>Todac Todac mobile cognitive behavioural therapy (CBT) Application: The app was developed with focus on targeting dysfunctional beliefs in individuals at high risk of psychiatric illness or with psychiatric disorders. Users were presented with scenarios following 3 steps: Step I: identifying, Step II: ‘‘Decatastrophizing’’, Step III: ‘‘Distancing’’. After each step, users can assess others’ re…	<p>Dysfunctional attitude scale: measured with Dysfunctional Attitude Scale</p><p>Depressive symptoms: measured with Beck Depression Inventory Scale</p><p>State-trait anxiety: measured with STAI-X2 (State-Trait Anxiety Inventory)</p><p>Self-esteem: measured with Rosenberg Self-esteem Scale</p>	<p>Funding: Korea Health Technology R&amp;D Project through the Korea Health Industry Development Institute (KHIDI), funded by the Ministry of Health &amp; Welfare, Republic of Korea</p><p>Conflict of interest: no competing financial interests exist</p>
Kageyama 2021	2021	PUB	10.1016/j.jad.2020.12.104	<p>Design: Randomized Controlled Trial</p><p>Objective: To assess the preliminary efficacy of the Subliminal Priming with Supraliminal Reward Stimulation,, a smart phone application intervention for people with subthreshold depression.</p><p>Data collection:(including timepoints for analysis)</p><p>Details on the recruitment of participants are published in the protocol paper (Kato et al., 2020).…	<p>Setting: Kibi International University in</p><p>Okayama Prefecture, Japan</p><p>Eligibility Criteria:</p><p>1) 18 years and older 2) Center for Epidemiologic Studies Depression Scale (CES-D) score ≥ 16 (Shima, Shikano, Kitamura, &amp; Asai, 1985) 3) Owns a smartphone with an iOS® operating system 4) Written informed consent prior to participation</p><p>Characteristics:</p><p>Total: n= 32</p><p…	<p>SPSRS Application: an app designed to improve depressive symptoms in people with subthreshold depression by presenting positive word stimuli through videos. The app is also programmed to display videos that feature general confidence-boosting words.</p>	<p>Depressive Symptoms: measured with 20-item Center for Epidemiologic Studies Depression Scale</p><p>Psychological Distress: measured with 6-item Kessler Screening Scale for Psychological Distress</p>	<p>Funding: This work was supported by JSPS KAKENHI Grant Number 19K19724. </p><p>Conflict of interest: None of the authors have any conflicts of interest to declare. </p>
Kauer 2012	2012	PUB	10.2196/jmir.1858	<p>Design: RCT</p><p>Objective: to investigate, the utility of the mobiletype</p><p>program as a first-step intervention program. The primary</p><p>hypothesis was that young people who completed the mobiletype</p><p>intervention program would have lower depressive symptoms</p><p>than those who completed the attention comparison program. </p><p>Data collection:(including timepoints for analysis)</…	<p>Setting: Primary Care rural and urban areas; Goulburn Valley Region and Albury-Wodonga; Region + Melbourne; This study was </p><p>conducted in Victoria, Australia</p><p>Eligibility Criteria:</p><p>Inclusion: (1) be aged between 14 and </p><p>24 years, (2) speak proficient English, and (3) have a mild or </p><p>more severe emotional or mental health issue as assessed by </p><p>their GP or indic…	<p>Mobiletype Application: App allowed users to self-monitor 8 areas of functioning including current activities, location, companions, mood, recent stressful events, responses to stressful events, alcohol use, cannabis use, quality and quantity of sleep, quantity and type of exercise, and diet.</p>	<p>Depressive Symptoms: measured with Depression Anxiety Stress Scale </p><p>Emotional Self-awareness (ESA): measured with the ESA Scale, Self-reflection and Insight Scale, Ruminative Response Scale, and the Meta-Evaluation Scale. </p>	<p>Funding: Research grants from the Telstra Foundation and The Shepherd Foundation, and the Victorian Government’s Operational Infrastructure Support Program supported infrastructure.</p><p>Conflict of interest: Not mentioned </p>
Kazemi 2020		PUB	10.1080/10826084.2020.1756851	<p>Design: Randomized Controlled Trial</p><p>Objective: To examine the efficacy of a theoretically based mHealth app for alcohol intervention.</p><p>Data collection: In both studies, participants attended the same large, public university in the southeastern United States. The University’s Institutional Review Board approved both studies. Prior to participation, participants signed a consent form…	<p>Setting: Large public University in the Southeastern USA</p><p>Eligibility Criteria:</p><p> Inclusion criteria were similar across both studies: at least 18 years of age, alcohol consumption in the prior month, ability to communicate in English, and owning an iPhone. </p><p>Characteristics: Study 1 included 141 participants who completed the baseline survey. Demographic information for Study 1…	<p>BMI + SP Application: the app incorporated many features aimed at motivating users to change drinking habits via interactive tools. The app collected data, tracked behavior, provided education, and offered incentives for behavioral changes. Key features included: My Coach, Personalized Feedback, Strategies, Know Your BAC, Daily Log, Learn More, and Where to Go. The app also sent messages to pa…	<p>Alcohol consumption: measured with (1) alcohol use disorders identification test (AUDIT) 10-item questionnaire (2) daily drinking questionnaire (3) young adult alcohol consequences questionnaire </p><p>Motivation to Change: measured withreadiness to change questionnaire</p>	<p>Funding: This research was supported by the Agency for Healthcare Research and Quality (AHRQ) Grant 1R21 HS023875-01. The content is solely the responsibility of the authors and does not necessarily represent the official views of AHRQ, the National Institutes of Health, the U.S. Department of Veterans Affairs, or the United States government.<br/>Conflict of interest: The authors report no co…
Kenny 2020	2020	PUB	10.1177/1460458219884195	<p>Design: Multicentre cluster RCT</p><p>Objective: To test the effectiveness of CopeSmart in improving self-management through emotional self- monitoring and the use of positive coping strategies</p><p>Data collection:(including timepoints for analysis)</p><p>consent was received from students, no details as to how information of study was given </p><p>Baseline, Time 2: 4-5 weeks after baseline,…	<p>Setting: Grades 4-6 in Ireland. Students used app in their personal environment; secondary schools</p><p>Eligibility Criteria:Inclusion: student in 4th to 6th year ; Exclusion: failure to return parental consent</p><p>Characteristics:N=560 n(int)= 385 ; n(control)=175 </p><p>For the Overall Sample: </p><p>1. Age: mean=16.05; SD=0.76 </p><p>2. Female: 349 (62%) </p><p>3. Ethnicity: 535 (96%)=wh…	<p>CopeSmart Application: a mental health mobile app which promotes self-management through emotional self- monitoring and the use of positive coping strategies. Allows users to rate how happy, angry, sad, stressed or worried they have felt on a scale of 1–10.</p>	<p>Emotional Self Awareness (ESA): measured with The Emotional Self-Awareness Scale </p><p>Psychological Distress: measured with the Depression Anxiety and Stress Scale-21</p>	<p>Funding: Irish Research Council<br/>Conflict of interest: N/A</p>
Lahtinen 2020	2020	PUB	10.1007/s12144-021-01762-z	<p>Design: Randomized Controlled Trial</p><p>Objective: To evaluate the app, Welzen against. a control treatment on well being of university students</p><p>Data collection:(including timepoints for analysis)</p><p>Participants were recruited from among the faculty, staff, and students of the University of Turku. The University Wellbeing Services helped in the recruitment. The study was advertised…	<p>Setting: University of Turku, Finland</p><p>Eligibility Criteria:</p><p>Every volunteer was accepted to participate provided they (1) owned a smartphone, (2) had sufficient English skills (the app was in English), (3) had not practiced mindfulness on a regular basis, and (4) was committed to regular practice for four weeks. Volunteers with a psychiatric diagnosis were instructed to consult the…	<p>Welzen Application: an app that consists of a guided mindfulness program targeted at reducing symptoms of psychological stress, anxiety and depression as well as increasing mindfulness skills.The app focused on recognizing bodily signs of psychological stress, attention to breathing, enhancing patience and strengthening self-compassion via a loving-kindness meditation.</p>	<p>Perceived Stress: measured with Perceived Stress Scale 10 item questionnaire</p><p>Anxiety: measured with Generalized anxiety disorder questionnaire</p><p>Depressive Symptoms: measured with Beck Depression Inventory questionnaire</p>	<p>Funding: Open access funding provided by University of Turku (UTU) including Turku University Central Hospital.<br/>Conflict of interest: A4 developed the studied apps. Other authors declare no other potential conflicts of interest with respect to the research, authorship, and/or publication of this article.</p>
Lee 2018	2018	PUB	10.2196/mental.8324	<p>Design: RCT</p><p>Objective: to evaluate a mindfulness-based app’s (“DeStressify”) efficacy on stress, anxiety, depressive symptomatology, sleep behavior, work or class absenteeism, work or school productivity, and quality of life (QoL) among university students.</p><p>Data collection:(including timepoints for analysis)</p><p>Participants were recruited through poster advertisements, in-class …	<p>Setting:Faculty of Health and Social Development, University of British Columbia, Kelowna, BC, Canada</p><p>Eligibility Criteria:</p><p>1. smartphone and internet access 2.Eligibility criteria included (1) enrollment in full course load during the winter term at the UBC Okanagan campus in an undergraduate program, (2) ownership of a smartphone, (3) regular access to the Internet, and (4) fluen…	<p>DeStressify Application: The app contains a core plan that delivers mindfulness-based exercises through audio, video, or text files. </p>	<p>Perceived Stress: measured with Perceived stress scale </p><p>Anxiety: measured with State-Trait Anxiety Inventory for adults</p><p>Depressive Symptoms: measured with The Quick Inventory of Depressive Symptomatology Self-Report </p><p>Sleep Quality: measured with Pittsburgh Sleep Quality Index </p><p>Work Productivity: measured with Work Productivity and Activity Impairment Questionnaire</p>	<p>Funding: Not declared </p><p>Conflict of interest: N/A</p>
Levin 2020	2020	PUB	10.1080/07448481.2020.1728281	<p>Design: RCT</p><p>Objective: to </p><p>evaluate the feasibility and acceptability of a popular mindfulness meditation app (Stop, Breathe &amp; Think) for students </p><p>on a college counseling center waitlist</p><p>Data collection:(including timepoints for analysis)</p><p>Voluntary sampling: Participants </p><p>were primarily recruited through flyers provided at CAPS by </p><p>counseling cent…	<p>Setting: University students on the waitlist for the Counseling and Psychological Services center (CAPS) at a university in the Mountain West region of the United States</p><p>Eligibility Criteria: Inclusion Criteria: 1) 18 years of </p><p>age or older, 2) owning a smartphone (Android or iPhone), </p><p>3) current student at the university, and 4) currently seeking </p><p>treatment at CAPS wit…	<p>Stop, Breathe &amp; Think Application: The app provides guided meditations and mindfulness procedures.</p>	<p>Mental Health Symptoms: measured with Counseling center assessment of psychological symptoms- 34 item version </p><p>Mindfulness: measured with Five facet mindfulness questionnaire</p>	<p>Funding: N/A</p><p>Conflict of interest: N/A</p>
Liu 2022	2022	PUB	Using AI chatbots to provide self-help depression interventions for university students: A randomized trial of effectiveness	<p>Design: Unblinded Randomized Controlled Trial</p><p>Objective: To examine the superiority of a newly developed chatbot-delivered self-help depression intervention to a minimal level of bibliotherapy regarding (1) efficacy on depression symptoms reduction, (2) adherence, and (3) therapeutic alliance.</p><p>Data collection:(including timepoints for analysis)</p><p>Participants were recruited usi…	<p>Setting: the cities of Harbin, Wuhan, and Guangazhou, China</p><p>Eligibility Criteria: aged 18 years or older, being full-time university students, able to communicate in Chinese without difficulty, have skillful use of smartphones, have a PHQ-9 score of nine or higher, not currently undergoing any form of mental health intervention. The eligibility criterion of PHQ-9 score equal to or greate…	<p>“XiaoNan” via WeChat:</p><p>A therapy chatbot (XiaoNan) was developed and deployed through the smartphone app “WeChat”. XiaoNan is a pipeline-based chatbot powered by the open-source conversational AI “RASA”. Therapeutic content and conversations were based on machine learning models. Chatbot responses were created according to the principles of CBT. </p>	<p>Depression: (PHQ-9) 9-items on a 4-point rating scale. Total score between 0 and 27.</p><p>Anxiety: (GAD-7) 7-item on a 0 to 3 point scale. Total score between 0 and 21.</p><p>Positive and Negative Affect Symptoms: (PANAS)</p><p>Two 10-item scales rated on a 5-point scale</p>	<p>Funding: This work did not receive any funding. <br/>Conflict of interest:The authors declare that they have no known competing financial interests or personal relationships that could have appeared to influence the work reported in this paper</p>
McCloud 2020	2020	PUB	10.2196/15418	<p>Design: A web-based randomized controlled trial</p><p>Objective: This study aims to evaluate for the first time the effectiveness of a self-guided mobile app, Feel Stress Free, for the treatment of depression and anxiety symptoms in students.</p><p>Data collection: A total of 4 universities that partnered with Thrive Therapeutic Software Limited agreed to take part: University College London (…	<p>Setting: Universities in England including: University College London,</p><p>School of Oriental and African Studies University of London, University of Buckingham and University of Roehampton, UK </p><p>Eligibility Criteria: Eligible participants were aged 18 years or over; scored 8 or above on one or both subscales of the Hospital Anxiety and Depression Scale (HADS), indicating at least a pos…	<p>The Feel Stress Free Application: the app, uses CBT-based activities and comprises 4 behavioral relaxation activities: calm breathing, mindfulness-style meditation, deep muscle relaxation, and self-hypnosis; one cognitive activity, incorporating both mood tracking and thought challenging; a relaxing minigame; and a feature for positive messages in a bottle.</p>	<p>Depressive symptoms: HADS-Depression Subscale</p><p>Anxiety: HADS-Anxiety Subscale</p>	<p>Funding: TM is funded by the Economic and Social Research Council and the Medical Research Council. </p><p>Conflict of interest: Dr Andres Fonseca is a consultant psychiatrist and Co-Founder of Thrive Therapeutic Software Ltd, the company that developed the app. This trial was designed in collaboration with Dr Fonseca, and Thrive provided the app to participants for free, assisted with technic…
Newman 2021	2021	PUB	10.1080/10503307.2020.1790688	<p>Design: The study used a randomized, no-treatment controlled design.</p><p>Objective: The goal of the current study was to conduct a pilot test of a smartphone-based guided self-help intervention for GAD</p><p>Data collection:(including timepoints for analysis)</p><p>Participants were recruited from flyers posted around Penn State University and Stanford University campuses and online bulletin…	<p>Setting: Penn State University and Stanford University in the USA</p><p>Eligibility Criteria: Meet diagnostic criteria for GAD</p><p>Characteristics: One-hundred undergraduate participants with selfreported GAD were randomized to either the guided self-help intervention (N = 50, 82% Female, Mage = 21.62, Age range = 18–42, 68% Caucasian/ White, 4% Arab/Middle Eastern/Arab American, 16% Hispani…	<p>CBT intervention Application: the app had units that covered an introduction to anxiety, automatic thoughts, cognitive reframing, introduction to behavior change, imaginal exposure, situational exposure, mindfulness, and habit formation. Each session included psychoeducational lessons (e.g., information about logical errors), tools for skill practice (e.g., identifying one’s own logical errors…	<p>Anxiety: Generalized Anxiety Disorder Questionnaire for DSM-IV; The State-Trait Anxiety Inventory-Trait Version; Penn State Worry Questionnaire </p><p>Depression, Anxiety and Stress: Depression, Anxiety and Stress Scales-Short</p><p>Form</p>	<p>Funding: This work was supported by National Institute of Mental Health: [Grant Number 1R01MH115128- 01A1]; Stanford University School of Medicine’s Behavioral Medicine Lab: [Gift funds].</p><p>Conflict of interest: The fourth author of this manuscript was employed by Lantern (the guided self-help program used here) when this study was conducted but has no current financial ties to the company…
Orosa-Duarte 2021	2021	PUB	10.1080/0142159X.2021.1887835	<p>Design: single-blind, randomised controlled trial</p><p>Objective: To compare the effect of a mindfulness-based mobile application versus an in-person mindfulness-based training program in terms of reducing anxiety and increasing empathy, selfcompassion, and mindfulness in a population of healthcare students.</p><p>Data collection:(including timepoints for analysis)</p><p>Voluntary participant…	<p>Setting: Autonomous University of Madrid, Madrid, Spain</p><p>Eligibility Criteria:</p><p>1. Students of Medicine, Psychology, Nursing, or Nutrition 2. Sign informed consent document</p><p>Characteristics: Of the remaining 84 students analysed, 71 (85%) were women, with a mean age of 23 years (SD ¼ 4.16). Most students were in their fourth year (n ¼ 24), followed by their second (n ¼ 19), sixt…	<p>‘REM Volver a casa’ (‘Mindfulness-Based Emotion Regulation-Going Home’) Application: App is a training program with eight stages divided into three sections called Listening, Practicing, and Integration into everyday life. The app provides short videos with explanations about the fundamentals of mindfulness, self-compassion, and the physiological stress reaction, as well as audio segments that…	<p>Anxiety: State-Trait Anxiety Inventory </p><p>Empathy: Jefferson Scale of Physician Empathy </p><p>Self-Compassion: Self-compassion scale </p><p>Mindfulness: Five Facet Mindfulness Questionnaire </p>	<p>Funding: This study was priced as a Teaching Innovation Project and an &quot;IMPLANTA&quot; Project of the Autonomous University of Madrid and was granted with a research assistant during the first year of the study.<br/>Conflict of interest: The authors report no conflicts of interest. The authors alone are responsible for the content and writing of the article.</p>
O’Donnel 2019	2019	PUB	10.1007/s12529-019-09789-0	<p>Design: a single-blind, randomized controlled design</p><p>Objective: to evaluate the benefits and feasibility of a personalized alcohol harmminimization intervention delivered via smartphones.</p><p>Data collection:(including timepoints for analysis)</p><p>Participants were recruited via invitations on social media (e.g., Facebook), and from advertisements placed within a large metropolitan u…	<p>Setting: Large metropolitan university campus in Australia</p><p>Eligibility Criteria:</p><p>Participants were eligible for the trial if they answered yes to the following criteria in the baseline survey: (a) aged 18–35 years, (b) access to an Int.J. Behav. Med. (2019) 26:401–414 403 iPhone, (c) reported being motivated to reduce alcohol use, and (d) consume alcohol, on average, at least once …	<p>‘Minimise’ Application: App delivers protective behavioral strategies tailored to the users’ goals and drinking context</p>	<p>Alcohol consumption: measured with scales (1) examining consumption of alcohol (2) difficulties with work and/or study due to drinking (3) interpersonal difficulties due to drinking, and (4) physical health related to drinking</p>	<p>Funding: N/A</p><p>Conflict of interest: The authors declare that they have no conflict of interest.</p>
Ponzo 2020	2020	PUB	10.2196/17767	<p>Design: randomized, waitlist-controlled trial</p><p>Objective: To test the efficacy and sustained effects of using a mobile app (BioBase) and paired wearable device on anxiety and well-being in university students with elevated levels of anxiety and stress.</p><p>The study also examined sustained effects (at 6 weeks from baseline) of the intervention on anxiety and well-being.</p><p>Data colle…	<p>Setting: Universities in the United Kingdom</p><p>Eligibility Criteria: (1) being aged between 18 and 25 years, (2) having scored &gt;14 points on the Depression, Anxiety and Stress Scale-21 items (DASS-21 [39]) stress subscale or &gt;7 points on the DASS-21 anxiety subscale, (3) owning an iPhone 6 or above, (4) not having any previous psychiatric or neurological conditions, (5) not being preg…	<p>The BioBase Application: an app comprising psychoeducational content on mental health and well-being, mood tracking (via an ecological momentary assessment), and in-the-moment exercises (eg, deep breathing and relaxation techniques).</p>	<p>Anxiety: State-Trait Anxiety Inventory; Depression, Anxiety and Stress Scale-21 items </p><p>Well-being and psychological functioning: Warwick-Edinburgh Mental Well-Being Scale</p><p>Depression: DASS-21, Patient Health Questionnaire</p>	<p>Funding: N/A</p><p>Conflict of interest: DP was the CEO of BioBeats, the provider of the BioBase program. DM was the CTO of BioBeats, the provider of the BioBase program. SP, NH, JK, and GB were employees of BioBeats, the provider of the BioBase program. The company owners were not involved in the analysis, which was conducted by SP and reviewed by JK. </p>
Reid 2011	2011	PUB	10.1186/1471-2296-12-131	<p>Design: Multi-centre, multi-regional, region stratified, single blind, attention-controlled trial</p><p>Objective: to investigate a number of suggested benefits of the mobiletype program.</p><p>Data collection:(including timepoints for analysis)</p><p>Recruitment of GPs: All general practitioners in the Goulburn Valley Region</p><p>and Albury/Wodonga Regions were invited to participate</p><p>i…	<p>Setting: 26 different practices</p><p>in the three recruitment areas: 12 in greater Melbourne, 7</p><p>in Albury/Wodonga and 7 in the Goulburn Valley (Primary Care, Australia) </p><p>Eligibility Criteria: Practitioners: All clinics in the Goulburn Valley Region and Albury/Wodonga Regions were invited. Clinics that listed an interest in adolescent health on the Melbourne General Practice Networ…	<p>Mobiletype (V4) Application: the mobiletype app monitors a young person’s mood, stress, coping strategies and daily activities a number of times per day, and their eating, sleeping, exercise patterns, and alcohol and cannabis use once per day. This information is then uploaded to General Physicians, via a secure website and displayed in summary reports for review.</p>	<p>Depression, Anxiety, and Stress: measured with Depression, Anxiety, Stress Scale</p><p>Emotional Self Awareness: measured by adapting the 20-item self reflection and Insight Scale, the 10-item Ruminative Response Scale, and the 12-item Meta-Evaluation Scale. </p>	<p>Funding: This study was supported by research grants from the Telstra Foundation and The Shepherd Foundation, and was supported by the Victorian Government’s Operational Infrastructure Support Program.</p><p>Conflict of interest: N/A</p>
Sun 2022	2022	PUB	10.1037/cou0000568	<p>Design: Randomized Controlled Trial</p><p>Objective: The aims of this randomized controlled trial were threefold. First, the primary aim was to examine the effectiveness of a mindfulnessbased mHealth intervention in reducing symptoms of anxiety and depression for young adults in quarantine compared to a rigorous active control (social support mHealth).</p><p>Secondly, we aimed to examine emoti…	<p>Setting: Universities in China</p><p>Eligibility Criteria: (a) identify as Chinese; (b) currently enrolled as an undergraduate or graduate-level university student; (c) age 18 or older; (d) can read, speak, and write Mandarin Chinese; (e) self-report as currently in quarantine due to the pandemic without physically attending school; (f) have daily personal internet access; (g) have access to a…	<p>A 4-week mindfulness-based mobile health intervention, “Mindfulness for Growth and Resilience,” was developed for this study</p>	<p>Anxiety: measured with Generalized Anxiety Disorder-7 (GAD-7; Chinese version)</p><p>Depression: Patient Health Questionnaire-9 (PHQ-9; Chinese version)</p><p>Mindfulness: Mindful Attention Awareness Scale (MAAS; Chinese version)</p><p>Perceived Social Support: Multidimensional Scale of Perceived Social Support (MSPSS; Chinese version)</p>	<p>Funding: This research project was supported by the Fighting COVID-19 Research Fund by Beijing Normal University awarded to Danhua Lin. The funders had no role in study design, data collection and analysis, decision to publish, or preparation of the manuscript</p><p>Conflict of interest: None of the authors have any conflict of interest to report. </p>
Teng 2019	2019	PUB	10.1016/j.jad.2018.12.118	<p>Design: A randomized, controlled multi-session experiment</p><p>Objective: Assess the effect of home-delivered attentional bias modification app on symptoms in patients with generalized anxiety disorder</p><p>Data collection:(including timepoints for analysis)</p><p>The worriers (20–35 years old) were required to complete an</p><p>Internet-administered questionnaire (Penn State Worry Questionn…	<p>Setting: National Chung-Cheng University, Chia-Yi, Taiwan</p><p>Eligibility Criteria:Participants needed to meet the criteria for GAD (generalized anxiety disorder)</p><p>Penn State Worry Questionnaire result &gt; 60 (&quot;the worriers&quot;). The GAD subscale of the DIS-IV was used to verify that the applicants were qualified.&quot;1. To be included in this study participants were required t…	<p>Home-delivered attention bias modification Application: the app would display a fixation cross, after which a pair of stimulus words written in traditional Chinese characters (i.e., a threatening word and a natural word) were presented on the left and right sides of the now-missing fixation.. A target probe (displayed with an E) then replaced one of the word pairs after it disappeared. The pro…	<p>Depressive Symptoms: measured with Beck Depression Inventory </p><p>Anxiety: measured with Beck Anxiety Inventory and Spielberger State-Trait Anxiety Inventory</p><p>Worry: measured with.Penn State Worry Questionnaire </p>	<p>Funding: This study was supported by a grant from: </p><p>(1) Ditmanson Medical Foundation Chia-Yi Christian Hospital </p><p>Research Program (R105-003) </p><p>(2) The Ministry of Science and Technology (Taiwan) (Most: 104- </p><p>2410-H-194-036)</p><p>Conflict of interest: All authors declare that they have no potential conflict of interest </p><p>pertaining to this submission to Journal of A…
Thabrew 2022	2022	PUB	10.1136/bmjopen-2021-058144	<p>Design: randomised controlled trial of Whitu against waitlist control,</p><p>Objective: To evaluate the efficacy and acceptability of ‘Whitu: seven ways in seven days’, a well-being application (app) for young people.</p><p>Data collection:(including timepoints for analysis)</p><p>To optimise recruitment of New Zealand Māori and Pacific young people, the study was initially promoted to these g…	<p>Setting: New Zealand residents aged between 16 and 30</p><p>Eligibility Criteria: New Zealand residents aged between 16 and 30 years who had reliable access to Wi-Fi, owned either an iPhone or Android mobile phone, were considered ‘healthy volunteers’ and not currently receiving mental health treatment, and could read and understand enough English to use the app via an online social media adve…	<p>Whitu: seven ways in seven days is a free mobile application (app) that is currently available to New Zealand users. It contains seven positive psychology, CBT and psychoeducation-based modules that can be completedwithin a week.</p>	<p>Emotional well-being was measured using the 5-item</p><p>WHO Well-Being Index (WHO-5)</p><p> Mental well-being was measured by the 7-item Short Warwick-Edinburgh</p><p>Mental Well-Being Scale. </p><p>Depression was measured by</p><p>the 20-item Center for Epidemiological Studies Depres-</p><p>sion Scale (CES-D). </p><p>Anxiety was measured</p><p>by the Generalised Anxiety Disorder 7-item Scale…	<p>Funding: This study was generously funded by the Starship Foundation (SF 1562) and Auckland Medical Research Foundation (grant no 1720008), New Zealand. Funders did not have any direct involvement in the design or conduct of the study, data analysis or preparation of results. AS and HT came up with the concept for developing the Whitu well-being app. The IP for the app is owned by the Universi…
Thompson 2020	2020	PUB	10.1037/adb0000570	<p>Design: A randomized controlled pilot trial</p><p>Objective: To determine whether the targeted population would be engaged by OnTrack and use it on a daily basis and if such use would result in decreased alcohol and marijuana use and sexual risk behaviors</p><p>Data collection:(including timepoints for analysis)</p><p>&quot;A sample of eligible homeless young adults was provided a complete ora…	<p>Setting: inner-city crisis shelter for homeless young adults (aged 18 –21 years)</p><p>Urban, northeastern crisis shelter</p><p>Eligibility Criteria: Young adults from an urban, northeastern crisis shelter were</p><p>eligible for the study if they were;</p><p>-Homeless</p><p>-Were 18 –21 years old</p><p>-Engaged in unprotected vaginal, anal, or oral sex one or more times</p><p>per week in the …	<p>On Track Application: the app allows for self-monitoring of substance use and sexual risk behaviors, in addition to Brief Motivational Interviewing </p>	<p>Number of Alcohol Drinks: measured by self-report</p><p>Use of Marjuana: measured by self-report</p><p>Unprotected Sex: measured by self-report</p><p>Alcohol or Drug Use before sex: measured by self-report</p>	<p>Funding: . This research was supported in part by a grant from the </p><p>National Institutes of Health (K23DA032323) to Ronald G. Thompson Jr</p><p>Conflict of interest: N/A</p>
Torok 2022	2022	PUB	10.1371/journal.pmed.1003978	<p>Design: 2-arm parallel, double-blind, randomized controlled trial</p><p>Objective: The primary objective of this study was to investigate the efficacy of the Lifebuoy smartphone application in reducing the severity of suicidal thoughts when compared with an attention-matched smartphone application (LifeBuoy-C). A secondary objective was to examine these effects for broader mental health outcom…	<p>Setting: Australia</p><p>Eligibility Criteria: Eligible participants were between 18 and 25 years of age, in the community (nonclinical sample), residing in Australia at the time of registration, and who responded in the positive to the question “have you experienced suicidal thoughts in the past 12 months?” Eligible individuals also had to own a smartphone (versions Android 5 and iOS 9 or hig…	<p>7-module, self-guided DBT smart-phone application (“LifeBuoy”) designed to improve emotional regulation and increase distress tolerance skills.</p>	<p>SIDAS is a validated, 5 item, 11-point scale measure (Cronbach’s α = 0.62), which assesses the frequency of ideation, controllability, severity, and impact.</p><p>Recent depression symptoms (in past 2 weeks) were measured by the Patient Health Questionnaire-9 (PHQ-9).</p><p>Anxiety symptoms were measured using the Generalized Anxiety Disorder-7 (GAD-7)</p><p>Well-being was measured using the 7…	<p>Funding: This trial of the Lifebuoy smartphone application was funded by the Australian Rotary Health Mental Health of Young Australians Research Grant Scheme (RG192840) and a National Health and Medical Research Council Early Career Fellowship, which was awarded to Michelle Torok (RG1138710). The development the LifeBuoy smartphone application was funded by a philanthropic grant awarded by th…
Visser 2020	2020	PUB	10.1007/s10608-019-10042-x	<p>Design: RCT </p><p>Objective: to test the effect of the training</p><p>on the emotional valence and strength of spontaneous autobiographical memories—our Manipulation check - and depressive symptoms.</p><p>We also explored whether the modification of memory bias would transfer further to self-referential but non-autobiographical explicit memory bias using the self-referential encoding task</p>…	<p>Setting: Radboud University </p><p>in Nijmegen Social Sciences faculty, The Netherlands</p><p>Eligibility Criteria:Participants had to be fluent in Dutch and were selected based on age (18–70)</p><p>Characteristics: Reported in Table 2, page 66</p><p>Mean age total group: 22.8 +/- 6.4</p><p>Total group: 76% female; 24% male</p><p>The mean BDI-II score was 7.7±7.7 (range 0–49). At baseline, 13.…	<p>Memory bias modification (MBM) Application: the app was designed to to habituate the process of autobiographical information retrieval with either a positive or negative emotional valence, depending on participant’s group.</p><p>Positive Group was prompted to think of the most pleasant or positive event since the previous prompt. How was the event experienced? Describe this event in three word…	<p>Depressive Symptoms: measured with The Beck Depression Inventory</p>	<p>Funding: N/A</p><p>Conflict of interest: Damian A. Visser, Indira Tendolkar, Aart H. </p><p>Schene, Livia van de Kraats, Henricus G. Ruhe, Janna N. Vrijsen declares that he has no conflict of interest</p>
Yang 2022	2022	PUB	10.1007/s10803-022-05617-9			<p>The participants in the intervention group were given the HARU ASD3 program, an app-based CBT program for reducing anxiety in persons with ASD</p>	<p>Anxiety: State-Trait Anxiety Inventory (STAI) </p><p>Dysfunctional automatic thoughts: Automatic Thought Questionnaire-Negative (ATQ-N)</p><p>Emotional State: Positive and Negative Affect Schedule (PANAS) </p><p>Aberrant behaviours: Aberrant Behavior Checklist (ABC)</p><p>Anxiety-related behaviours: Direct behavior observation</p>
