# Supplementary material for: Mobile apps to reduce depressive symptoms and alcohol use in youth: A systematic review and meta‐analysis: A systematic review
Source: Campbell Syst Rev. 2024 Apr 26;20(2):e1398. doi: 10.1002/cl2.1398 (PMC11047135; doi:10.1002/cl2.1398)
Supplement: Supplementary file 2 — Supporting information. [file CL2-20-e1398-s001.zip › CA000165-study-data/CA000165-risk-of-bias.csv]

Study	Domain (judgement): Random sequence generation (selection bias)	Domain (support): Random sequence generation (selection bias)	Domain (judgement): Allocation concealment (selection bias)	Domain (support): Allocation concealment (selection bias)	Domain (judgement): Blinding of participants and personnel (performance bias): All outcomes	Domain (support): Blinding of participants and personnel (performance bias): All outcomes	Domain (judgement): Blinding of outcome assessment (detection bias): All outcomes	Domain (support): Blinding of outcome assessment (detection bias): All outcomes	Domain (judgement): Incomplete outcome data (attrition bias): All outcomes	Domain (support): Incomplete outcome data (attrition bias): All outcomes	Domain (judgement): Selective reporting (reporting bias)	Domain (support): Selective reporting (reporting bias)	Domain (judgement): Other bias	Domain (support): Other bias
Boyle 2017	Not applicable		Not applicable		Not applicable		Not applicable		Not applicable		Not applicable		Not applicable
Bruehlman-Senecal 2020	Not applicable		Not applicable		Not applicable		Not applicable		Not applicable		Not applicable		Not applicable
Bruhns 2021	Not applicable		Not applicable		Not applicable		Not applicable		Not applicable		Not applicable		Not applicable
Cordova 2020	Not applicable		Not applicable		Not applicable		Not applicable		Not applicable		Not applicable		Not applicable
Earle 2018	Not applicable		Not applicable		Not applicable		Not applicable		Not applicable		Not applicable		Not applicable
Egilsson 2021	Not applicable		Not applicable		Not applicable		Not applicable		Not applicable		Not applicable		Not applicable
Fish 2019	Not applicable		Not applicable		Not applicable		Not applicable		Not applicable		Not applicable		Not applicable
Fitzpatrick 2017	Not applicable		Not applicable		Not applicable		Not applicable		Not applicable		Not applicable		Not applicable
Flett 2019	Not applicable		Not applicable		Not applicable		Not applicable		Not applicable		Not applicable		Not applicable
Flett 2020	Not applicable		Not applicable		Not applicable		Not applicable		Not applicable		Not applicable		Not applicable
Franklin 2016	Not applicable		Not applicable		Not applicable		Not applicable		Not applicable		Not applicable		Not applicable
Gajecki 2014	Not applicable		Not applicable		Not applicable		Not applicable		Not applicable		Not applicable		Not applicable
Hammond 2015	Not applicable		Not applicable		Not applicable		Not applicable		Not applicable		Not applicable		Not applicable
Hides 2018	Not applicable		Not applicable		Not applicable		Not applicable		Not applicable		Not applicable		Not applicable
Hides 2019	Not applicable		Not applicable		Not applicable		Not applicable		Not applicable		Not applicable		Not applicable
Huberty 2019	Not applicable		Not applicable		Not applicable		Not applicable		Not applicable		Not applicable		Not applicable
Hur 2018	Not applicable		Not applicable		Not applicable		Not applicable		Not applicable		Not applicable		Not applicable
Kageyama 2021	Not applicable		Not applicable		Not applicable		Not applicable		Not applicable		Not applicable		Not applicable
Kauer 2012	Not applicable		Not applicable		Not applicable		Not applicable		Not applicable		Not applicable		Not applicable
Kazemi 2020	Not applicable		Not applicable		Not applicable		Not applicable		Not applicable		Not applicable		Not applicable
Kenny 2020	Not applicable		Not applicable		Not applicable		Not applicable		Not applicable		Not applicable		Not applicable
Lahtinen 2020	Not applicable		Not applicable		Not applicable		Not applicable		Not applicable		Not applicable		Not applicable
Lee 2018	Not applicable		Not applicable		Not applicable		Not applicable		Not applicable		Not applicable		Not applicable
Levin 2020	Not applicable		Not applicable		Not applicable		Not applicable		Not applicable		Not applicable		Not applicable
Liu 2022	Not applicable		Not applicable		Not applicable		Not applicable		Not applicable		Not applicable		Not applicable
McCloud 2020	Not applicable		Not applicable		Not applicable		Not applicable		Not applicable		Not applicable		Not applicable
Newman 2021	Not applicable		Not applicable		Not applicable		Not applicable		Not applicable		Not applicable		Not applicable
Orosa-Duarte 2021	Not applicable		Not applicable		Not applicable		Not applicable		Not applicable		Not applicable		Not applicable
O’Donnel 2019	Not applicable		Not applicable		Not applicable		Not applicable		Not applicable		Not applicable		Not applicable
Ponzo 2020	Not applicable		Not applicable		Not applicable		Not applicable		Not applicable		Not applicable		Not applicable
Reid 2011	Not applicable		Not applicable		Not applicable		Not applicable		Not applicable		Not applicable		Not applicable
Sun 2022	Not applicable		Not applicable		Not applicable		Not applicable		Not applicable		Not applicable		Not applicable
Teng 2019	Not applicable		Not applicable		Not applicable		Not applicable		Not applicable		Not applicable		Not applicable
Thabrew 2022	Not applicable		Not applicable		Not applicable		Not applicable		Not applicable		Not applicable		Not applicable
Thompson 2020	Not applicable		Not applicable		Not applicable		Not applicable		Not applicable		Not applicable		Not applicable
Torok 2022	Not applicable		Not applicable		Not applicable		Not applicable		Not applicable		Not applicable		Not applicable
Visser 2020	Not applicable		Not applicable		Not applicable		Not applicable		Not applicable		Not applicable		Not applicable
Yang 2022	Not applicable		Not applicable		Not applicable		Not applicable		Not applicable		Not applicable		Not applicable
