# Supplementary material for: Mobile apps to reduce depressive symptoms and alcohol use in youth: A systematic review and meta‐analysis: A systematic review
Source: Campbell Syst Rev. 2024 Apr 26;20(2):e1398. doi: 10.1002/cl2.1398 (PMC11047135; doi:10.1002/cl2.1398)
Supplement: Supplementary file 2 — Supporting information. [file CL2-20-e1398-s001.zip › CA000165-study-data/CA000165-included.ris]

TY  - JOUR
AU  - Boyle Sarah,C.
AU  - Earle Andrew,M.
AU  - LaBrie Joseph,W.
AU  - Smith Daniel,J.
TI  - PNF 2.0? Initial evidence that gamification can increase the efficacy of brief, web-based personalized normative feedback alcohol interventions
JF  - Addictive Behaviors
DA  - 2017///
VL  - 67
SP  - 8
EP  - 17
NS  - Boyle 2017
DO  - 10.1016/j.addbeh.2016.11.024
ER  - 

TY  - JOUR
AU  - Bruehlman-Senecal Emma
AU  - Hook Cayce,J.
AU  - Pfeifer Jennifer,H.
AU  - FitzGerald Caroline
AU  - Davis Brittany
AU  - Delucchi Kevin,L.
AU  - Haritatos Jana
AU  - Ramo Danielle,E.
TI  - Smartphone App to Address Loneliness Among College Students: Pilot Randomized Controlled Trial
JF  - JMIR Mental Health
DA  - 2020///
VL  - 7
IS  - 10
SP  - 21496
NS  - Bruehlman-Senecal 2020
DO  - 10.2196/21496
ER  - 

TY  - JOUR
AU  - Bruhns Alina
AU  - Lüdtke Thies
AU  - Moritz Steffen
AU  - Bücker Lara
TI  - Correction: A Mobile-Based Intervention to Increase Self-esteem in Students with Depressive Symptoms: Randomized Controlled Trial
JF  - JMIR mHealth and uHealth
DA  - 2021///
VL  - 10
IS  - 5
SP  - e39448
NS  - Bruhns 2021
DO  - 10.2196/39448
ER  - 

TY  - JOUR
AU  - Cordova David
AU  - Munoz-Velazquez Jaime
AU  - Mendoza Lua Frania
AU  - Fessler Kathryn
AU  - Warner Sydni
AU  - Delva Jorge
AU  - Adelman Nicole
AU  - Youth Leadership Council
AU  - Fernandez Angela
AU  - Bauermeister Jose
TI  - Pilot Study of a Multilevel Mobile Health App for Substance Use, Sexual Risk Behaviors, and Testing for Sexually Transmitted Infections and HIV Among Youth: Randomized Controlled Trial
JF  - JMIR mHealth and uHealth
DA  - 2020///
VL  - 8
IS  - 3
SP  - e16251
NS  - Cordova 2020
DO  - 10.2196/16251
ER  - 

TY  - JOUR
AU  - Earle Andrew,M.
AU  - LaBrie Joseph,W.
AU  - Boyle Sarah,C.
AU  - Smith Daniel
TI  - In pursuit of a self-sustaining college alcohol intervention: Deploying gamified PNF in the real world
JF  - Addictive Behaviors
DA  - 2018///
VL  - 80
SP  - 71
EP  - 81
NS  - Earle 2018
DO  - 10.1016/j.addbeh.2018.01.005
ER  - 

TY  - JOUR
AU  - Egilsson Erlendur
AU  - Bjarnason Ragnar
AU  - Njardvik Urdur
TI  - Usage and Weekly Attrition in a Smartphone-Based Health Behavior Intervention for Adolescents: Pilot Randomized Controlled Trial
JF  - JMIR Formative Research
DA  - 2021///
VL  - 5
IS  - 2
SP  - e21432
NS  - Egilsson 2021
DO  - 10.2196/21432
ER  - 

TY  - JOUR
AU  - Fish Matthew,T.
AU  - Saul Amelia,D.
TI  - The Gamification of Meditation: A Randomized-Controlled Study of a Prescribed Mobile Mindfulness Meditation Application in Reducing College Students’ Depression
JF  - Simulation &amp; Gaming
DA  - 2019///
VL  - 50
IS  - 4
SP  - 419
EP  - 435
NS  - Fish 2019
DO  - 10.1177/1046878119851821
ER  - 

TY  - JOUR
AU  - Fitzpatrick Kathleen Kara
AU  - Darcy Alison
AU  - Vierhile Molly
TI  - Delivering Cognitive Behavior Therapy to Young Adults With Symptoms of Depression and Anxiety Using a Fully Automated Conversational Agent (Woebot): A Randomized Controlled Trial
JF  - JMIR Mental Health
DA  - 2017///
VL  - 4
IS  - 2
SP  - e19
NS  - Fitzpatrick 2017
DO  - 10.2196/mental.7785
ER  - 

TY  - JOUR
AU  - Flett Jayde,A.M.
AU  - Hayne Harlene
AU  - Riordan Benjamin,C.
AU  - Thompson Laura,M.
AU  - Conner Tamlin,S.
TI  - Mobile Mindfulness Meditation: a Randomised Controlled Trial of the Effect of Two Popular Apps on Mental Health
JF  - Mindfulness
DA  - 2019///
VL  - 10
IS  - 5
SP  - 863
EP  - 876
NS  - Flett 2019
DO  - 10.1007/s12671-018-1050-9
ER  - 

TY  - JOUR
AU  - Flett Jayde,A.M.
AU  - Conner Tamlin,S.
AU  - Riordan Benjamin,C.
AU  - Patterson Tess
AU  - Hayne Harlene
TI  - App-based mindfulness meditation for psychological distress and adjustment to college in incoming university students: a pragmatic, randomised, waitlist-controlled trial
JF  - Psychology &amp; Health
DA  - 2020///
VL  - 45
IS  - 9
SP  - 1049
EP  - 1074
NS  - Flett 2020
DO  - 10.1080/08870446.2019.1711089
ER  - 

TY  - JOUR
AU  - Franklin Joseph,C.
AU  - Fox Kathryn,R.
AU  - Franklin Christopher,R.
AU  - Kleiman Evan,M.
AU  - Ribeiro Jessica,D.
AU  - Jaroszewski Adam,C.
AU  - Hooley Jill,M.
AU  - Nock Matthew,K.
TI  - A brief mobile app reduces nonsuicidal and suicidal self-injury: Evidence from three randomized controlled trials.
JF  - Journal of Consulting and Clinical Psychology
DA  - 2016///
VL  - 84
IS  - 6
SP  - 544
EP  - 557
NS  - Franklin 2016
DO  - 10.1037/ccp0000093
ER  - 

TY  - JOUR
AU  - Gajecki Mikael
AU  - Berman Anne,H.
AU  - Sinadinovic Kristina
AU  - Rosendahl Ingvar
AU  - Andersson Claes
TI  - Mobile phone brief intervention applications for risky alcohol use among university students: a randomized controlled study
JF  - Clinical Practice
DA  - 2014///
VL  - 9
IS  - 1
SP  - 1
EP  - 12
NS  - Gajecki 2014
ER  - 

TY  - JOUR
AU  - Hammonds Tracy
AU  - Rickert Krista
AU  - Goldstein Carly
AU  - Gathright Emily
AU  - Gilmore Sarah
AU  - Derflinger Bethany
AU  - Bennett Brooke
AU  - Sterns Anthony
AU  - Drew Barbara,L.
AU  - Hughes Joel,W.
TI  - Adherence to Antidepressant Medications: A Randomized Controlled Trial of Medication Reminding in College Students
JF  - Journal of American College Health
DA  - 2015///
VL  - 63
IS  - 3
SP  - 204
EP  - 208
NS  - Hammond 2015
DO  - 10.1080/07448481.2014.975716
ER  - 

TY  - JOUR
AU  - Hides Leanne
AU  - Quinn Catherine
AU  - Cockshaw Wendell
AU  - Stoyanov Stoyan
AU  - Zelenko Oksana
AU  - Johnson Daniel
AU  - Tjondronegoro Dian
AU  - Quek Lake-Hui
AU  - Kavanagh David,J.
TI  - Efficacy and outcomes of a mobile app targeting alcohol use in young people
JF  - Addictive Behaviors
DA  - 2018///
VL  - 77
SP  - 89
EP  - 95
NS  - Hides 2018
DO  - 10.1016/j.addbeh.2017.09.020
ER  - 

TY  - JOUR
AU  - Hides Leanne
AU  - Dingle Genevieve
AU  - Quinn Catherine
AU  - Stoyanov Stoyan,R.
AU  - Zelenko Oksana
AU  - Tjondronegoro Dian
AU  - Johnson Daniel
AU  - Cockshaw Wendell
AU  - Kavanagh David,J.
TI  - Efficacy and Outcomes of a Music-Based Emotion Regulation Mobile App in Distressed Young People: Randomized Controlled Trial
JF  - JMIR mHealth and uHealth
DA  - 2019///
VL  - 7
IS  - 1
SP  - e11482
NS  - Hides 2019
DO  - 10.2196/11482
ER  - 

TY  - JOUR
AU  - Huberty Jennifer
AU  - Green Jeni
AU  - Glissmann Christine
AU  - Larkey Linda
AU  - Puzia Megan
AU  - Lee Chong
TI  - Efficacy of the Mindfulness Meditation Mobile App “Calm” to Reduce Stress Among College Students: Randomized Controlled Trial
JF  - JMIR mHealth and uHealth
DA  - 2019///
VL  - 7
IS  - 6
SP  - e14273
NS  - Huberty 2019
DO  - 10.2196/14273
ER  - 

TY  - JOUR
AU  - Hur Ji-Won
AU  - Kim Boram
AU  - Park Dasom
AU  - Choi Sung-Won
TI  - A Scenario-Based Cognitive Behavioral Therapy Mobile App to Reduce Dysfunctional Beliefs in Individuals with Depression: A Randomized Controlled Trial
JF  - Telemedicine and e-Health
DA  - 2018///
VL  - 24
IS  - 9
SP  - 710
EP  - 716
NS  - Hur 2018
DO  - 10.1089/tmj.2017.0214
ER  - 

TY  - JOUR
AU  - Kageyama Kaito
AU  - Kato Yudai
AU  - Mesaki Takanori
AU  - Uchida Hiroyuki
AU  - Takahashi Kana
AU  - Marume Risako
AU  - Sejima Yoshiyuki
AU  - Hirao Kazuki
TI  - Effects of video viewing smartphone application intervention involving positive word stimulation in people with subthreshold depression: A pilot randomized controlled trial
JF  - Journal of Affective Disorders
DA  - 2021///
VL  - 282
SP  - 74
EP  - 81
NS  - Kageyama 2021
DO  - 10.1016/j.jad.2020.12.104
ER  - 

TY  - JOUR
AU  - Kauer,S.D.
AU  - Reid,S.C.
AU  - Crooke,A.H.
AU  - Khor,A.
AU  - Hearps,S.J.
AU  - Jorm,A.F.
AU  - Sanci,L.
AU  - Patton,G.
TI  - Self-monitoring using mobile phones in the early stages of adolescent depression: randomized controlled trial
JF  - J Med Internet Res
DA  - 2012///
VL  - 14
IS  - 3
SP  - e67
NS  - Kauer 2012
DO  - 10.2196/jmir.1858
ER  - 

TY  - JOUR
AU  - Kazemi Donna,M.
AU  - Borsari Brian
AU  - Levine Maureen,J.
AU  - Li Shaoyu
AU  - Shehab Mohamed
AU  - Fang Fang
AU  - Norona Jerika,C.
TI  - Effectiveness of a Theory-Based mHealth Intervention for High-Risk Drinking in College Students
JF  - Substance Use &amp; Misuse
DA  - 2020///
VL  - 55
IS  - 10
SP  - 1667
EP  - 1676
NS  - Kazemi 2020
DO  - 10.1080/10826084.2020.1756851
ER  - 

TY  - JOUR
AU  - Kenny Rachel
AU  - Fitzgerald Amanda
AU  - Segurado Ricardo
AU  - Dooley Barbara
TI  - Is there an app for that? A cluster randomised controlled trial of a mobile app–based mental health intervention
JF  - Health Informatics Journal
DA  - 2020///
VL  - 26
IS  - 3
SP  - 1538
EP  - 1559
NS  - Kenny 2020
DO  - 10.1177/1460458219884195
ER  - 

TY  - JOUR
AU  - Lahtinen Oskari
AU  - Aaltonen Jenni
AU  - Kaakinen Johanna
AU  - Franklin Lena
AU  - Hyönä Jukka
TI  - The effects of app-based mindfulness practice on the well-being of university students and staff
JF  - Current Psychology
DA  - 2021///
VL  - N/A
SP  - 1
EP  - 10
NS  - Lahtinen 2020
DO  - 10.1007/s12144-021-01762-z
ER  - 

TY  - JOUR
AU  - Lee Rebecca Anne
AU  - Jung Mary Elizabeth
TI  - Evaluation of an mHealth App (DeStressify) on University Students’ Mental Health: Pilot Trial
JF  - JMIR Mental Health
DA  - 2018///
VL  - 5
IS  - 1
SP  - e2
NS  - Lee 2018
DO  - 10.2196/mental.8324
ER  - 

TY  - JOUR
AU  - Levin Michael,E.
AU  - Hicks Elizabeth,T.
AU  - Krafft Jennifer
TI  - Pilot evaluation of the stop, breathe &amp; think mindfulness app for student clients on a college counseling center waitlist
JF  - Journal of American College Health
DA  - 2020///
VL  - 70
IS  - 1
SP  - 165
EP  - 173
NS  - Levin 2020
DO  - 10.1080/07448481.2020.1728281
ER  - 

TY  - JOUR
AU  - Liu Hao
AU  - Peng Huaming
AU  - Song Xingyu
AU  - Xu Chenzi
AU  - Zhang Meng
TI  - Using AI chatbots to provide self-help depression interventions for university students: A randomized trial of effectiveness
JF  - Internet Interventions
DA  - 2022///
VL  - 27
SP  - 100495
NS  - Liu 2022
DO  - Using AI chatbots to provide self-help depression interventions for  university students: A randomized trial of effectiveness
ER  - 

TY  - JOUR
AU  - McCloud Tayla
AU  - Jones Rebecca
AU  - Lewis Gemma
AU  - Bell Vaughan
AU  - Tsakanikos Elias
TI  - Effectiveness of a Mobile App Intervention for Anxiety and Depression Symptoms in University Students: Randomized Controlled Trial
JF  - JMIR mHealth and uHealth
DA  - 2020///
VL  - 8
IS  - 7
SP  - e15418
NS  - McCloud 2020
DO  - 10.2196/15418
ER  - 

TY  - JOUR
AU  - Newman Michelle,G.
AU  - Jacobson Nicholas,C.
AU  - Rackoff Gavin,N.
AU  - Bell Megan Jones
AU  - Taylor CBarr
TI  - A randomized controlled trial of a smartphone-based application for the treatment of anxiety
JF  - Psychotherapy Research
DA  - 2021///
VL  - 31
IS  - 4
SP  - 443
EP  - 454
NS  - Newman 2021
DO  - 10.1080/10503307.2020.1790688
ER  - 

TY  - JOUR
AU  - Orosa-Duarte Álvaro
AU  - Mediavilla Roberto
AU  - Muñoz-Sanjose Ainoa
AU  - Palao Ángela
AU  - Garde Joaquín
AU  - López-Herrero Vera
AU  - Bravo-Ortiz María-Fe
AU  - Bayón Carmen
AU  - Rodríguez-Vega Beatriz
TI  - Mindfulness-based mobile app reduces anxiety and increases self-compassion in healthcare students: A randomised controlled trial
JF  - Medical Teacher
DA  - 2021///
VL  - 43
IS  - 6
SP  - 686
EP  - 693
NS  - Orosa-Duarte 2021
DO  - 10.1080/0142159X.2021.1887835
ER  - 

TY  - JOUR
AU  - O’Donnell Renee
AU  - Richardson Ben
AU  - Fuller-Tyszkiewicz Matthew
AU  - Staiger Petra,K.
TI  - Delivering Personalized Protective Behavioral Drinking Strategies via a Smartphone Intervention: a Pilot Study
JF  - International Journal of Behavioral Medicine
DA  - 2019///
VL  - 26
IS  - 4
SP  - 401
EP  - 414
NS  - O’Donnel 2019
DO  - 1070-5503, 1532-7558
ER  - 

TY  - JOUR
AU  - Ponzo Sonia
AU  - Morelli Davide
AU  - Kawadler Jamie,M.
AU  - Hemmings Nicola Rose
AU  - Bird Geoffrey
AU  - Plans David
TI  - Efficacy of the Digital Therapeutic Mobile App BioBase to Reduce Stress and Improve Mental Well-Being Among University Students: Randomized Controlled Trial
JF  - JMIR mHealth and uHealth
DA  - 2020///
VL  - 8
IS  - 4
SP  - e17767
NS  - Ponzo 2020
DO  - 10.2196/17767
ER  - 

TY  - JOUR
AU  - Reid,S.C.
AU  - Kauer,S.D.
AU  - Hearps,S.J.
AU  - Crooke,A.H.
AU  - Khor,A.S.
AU  - Sanci,L.A.
AU  - Patton,G.C.
TI  - A mobile phone application for the assessment and management of youth mental health problems in primary care: a randomised controlled trial
JF  - BMC Fam Pract
DA  - 2011///
VL  - 12
SP  - 131
NS  - Reid 2011
DO  - 10.1186/1471-2296-12-131
ER  - 

TY  - JOUR
AU  - Sun Shufang
AU  - Lin Danhua
AU  - Goldberg Simon
AU  - Shen Zijiao
AU  - Chen Pujing
AU  - Qiao Shan
AU  - Brewer Judson
AU  - Loucks Eric
AU  - Operario Don
TI  - A mindfulness-based mobile health (mHealth) intervention among psychologically distressed university students in quarantine during the COVID-19 pandemic: A randomized controlled trial
JF  - Journal of Counseling Psychology
DA  - 2022///
VL  - 69
IS  - 2
SP  - 157
EP  - 171
NS  - Sun 2022
DO  - 10.1037/cou0000568
ER  - 

TY  - JOUR
AU  - Teng Min-Hung
AU  - Hou Yuh-Ming
AU  - Chang Sue-Hwang
AU  - Cheng Hsiao-Ju
TI  - Home-delivered attention bias modification training via smartphone to improve attention control in sub-clinical generalized anxiety disorder: A randomized, controlled multi-session experiment
JF  - Journal of Affective Disorders
DA  - 2019///
VL  - 246
SP  - 444
EP  - 451
NS  - Teng 2019
DO  - 10.1016/j.jad.2018.12.118
ER  - 

TY  - JOUR
AU  - Thabrew Hiran
AU  - Boggiss Anna Lynette
AU  - Lim David
AU  - Schache Kiralee
AU  - Morunga Eva
AU  - Cao Nic
AU  - Cavadino Alana
AU  - Serlachius Anna Sofia
TI  - Well-being app to support young people during the COVID-19 pandemic: randomised controlled trial
JF  - BMJ open
DA  - 2022///
VL  - 12
IS  - 5
SP  - e058144
NS  - Thabrew 2022
DO  - 10.1136/bmjopen-2021-058144
ER  - 

TY  - JOUR
AU  - Thompson Ronald,G.
AU  - Aivadyan Christina
AU  - Stohl Malki
AU  - Aharonovich Efrat
AU  - Hasin Deborah,S.
TI  - Smartphone application plus brief motivational intervention reduces substance use and sexual risk behaviors among homeless young adults: Results from a randomized controlled trial.
TT  - Psychology of Addictive Behaviors
JF  - 2020
DA  - 34
VL  - 6
SP  - 641
EP  - 649
NS  - Thompson 2020
DO  - 10.1037/adb0000570
ER  - 

TY  - JOUR
AU  - Torok Michelle
AU  - Han Jin
AU  - McGillivray Lauren
AU  - Wong Quincy
AU  - Werner-Seidler Aliza
AU  - O'Dea Bridianne
AU  - Calear Alison
AU  - Christensen Helen
TI  - The effect of a therapeutic smartphone application on suicidal ideation in young adults: Findings from a randomized controlled trial in Australia
JF  - PLoS medicine
DA  - 2022///
VL  - 19
IS  - 5
SP  - e1003978
NS  - Torok 2022
DO  - 10.1371/journal.pmed.1003978
ER  - 

TY  - JOUR
AU  - Visser Damian,A.
AU  - Tendolkar Indira
AU  - Schene Aart,H.
AU  - van de Kraats Livia
AU  - Ruhe Henricus,G.
AU  - Vrijsen Janna,N.
TI  - A Pilot Study of Smartphone-Based Memory Bias Modification and Its Effect on Memory Bias and Depressive symptoms in an Unselected Population
JF  - Cognitive Therapy and Research
DA  - 2020///
VL  - 44
IS  - 1
SP  - 67
EP  - 72
NS  - Visser 2020
DO  - 10.1007/s10608-019-10042-x
ER  - 

TY  - JOUR
AU  - Yang Yoon Jung
AU  - Chung Kyong-Mee
TI  - Pilot Randomized Control Trial of an App-Based CBT Program for Reducing Anxiety in Individuals with ASD without Intellectual Disability
JF  - Journal of Autism and Developmental Disorders
DA  - 2022///
VL  - N/A
SP  - N/A
NS  - Yang 2022
DO  - 10.1007/s10803-022-05617-9
ER  - 
