# Supplementary material for: Mobile apps to reduce depressive symptoms and alcohol use in youth: A systematic review and meta‐analysis: A systematic review
Source: Campbell Syst Rev. 2024 Apr 26;20(2):e1398. doi: 10.1002/cl2.1398 (PMC11047135; doi:10.1002/cl2.1398)
Supplement: Supplementary file 2 — Supporting information. [file CL2-20-e1398-s001.zip › CA000165-other-references/CA000165-additional-references.ris]

TY  - GEN
AU  - APA
TI  - APA's Clinical Practice Guideline for Depression Treatments for Children and Adolescents
JF  - https://www.apa.org/depression-guideline/children-and-adolescents
DA  - 2023///
ER  - 

TY  - GEN
AU  - Apple
TI  - iPhone App Store Downloads Top 10 Million in First Weekend
JF  - https://www.apple.com/newsroom/2008/07/14iPhone-App-Store-Downloads-Top-10-Million-in-First-Weekend/
DA  - 14 July 2008
ER  - 

TY  - JOUR
AU  - Judith S. Beck &amp; Sarah Fleming
TI  - A Brief History of Aaron T. Beck, MD, and Cognitive Behavior Therapy
JF  - Clinical Psychology in Europe
DA  - 2021///
VL  - 3
IS  - 2
SP  - e6701
DO  - https://doi.org/10.32872/cpe.6701
ER  - 

TY  - JOUR
AU  - Bidargaddi
AU  - N.
AU  - Musiat
AU  - P.
AU  - Winsall
AU  - M.
AU  - Vogl
AU  - G.
AU  - Blake
AU  - V.
AU  - Quinn
AU  - S.
AU  - … Schrader
AU  - G.
TI  - Efficacy of a web-based guided recommendation service for a curated list of readily available mental health and well-being mobile apps for young people: Randomized controlled trial
JF  - Journal of Medical Internet Research
DA  - 2017///
VL  - 19
IS  - 5
SP  - e141
ER  - 

TY  - BOOK
AU  - Michael Borenstein
AU  - Larry V. Hedges
AU  - Julian P. T. Higgins
AU  - Hannah R. Rothstein
BT  - Introduction to Meta‐Analysis
DA  - 11 March 2009
PB  - John Wiley &amp; Sons, Ltd
ER  - 

TY  - JOUR
AU  - Borghouts,J.
AU  - Eikey,E.
AU  - Mark,G.
AU  - De Leon,C.
AU  - Schueller,S.M.
AU  - Schneider,M.
AU  - Stadnick,N.
AU  - Zheng,K.
AU  - Mukamel,D.
AU  - Sorkin,D.H.
TI  - Barriers to and Facilitators of User Engagement With Digital Mental Health Interventions: Systematic Review.
JF  -  J Med Internet Res
DA  - 2021///
VL  - 23
IS  - 3
SP  - e24387
ER  - 

TY  - CHAP
AU  - Boutron,I.
AU  - Page,M.J.
AU  - Higgins,J.P.T.
AU  - Altman,D.G.
AU  - Lundh,A.
AU  - Hróbjartsson A. 
TI  - Chapter 7: Considering bias and conflicts of interest among the included studies.
JF  - Cochrane Handbook for Systematic Reviews of Interventions version 6.3 (updated February 2022).
DA  - 2022///
ED  - Higgins JPT, Thomas J, Chandler J, Cumpston M, Li T, Page MJ, Welch VA 
PB  - Cochrane
ER  - 

TY  - JOUR
AU  - P Braveman
AU  - S Gruskin
TI  - Defining equity in health
JF  - Journal of Epidemiology &amp; Community Health
DA  - 2003/04/01
VL  - 57
IS  - 4
SP  - 254
EP  - 258
DO  - 10.1136/jech.57.4.254
ER  - 

TY  - JOUR
AU  - Button
AU  - K. S.
AU  - Kounali
AU  - D.
AU  - Thomas
AU  - L.
AU  - Wiles
AU  - N. J.
AU  - Peters
AU  - T. J.
AU  - Welton
AU  - N. J.
AU  - ... &amp; Lewis
AU  - G.
TI  - Minimal clinically important difference on the Beck Depression Inventory-II according to the patient's perspective.
JF  - Psychological medicine,
DA  - 2015///
VL  - 45
IS  - 15
SP  - 3269
EP  - 3279
ER  - 

TY  - GEN
AU  - CAMH Centre for Addiction and Mental Health
TI  - Pandemic impacting the mental health of young people in Ontario
JF  - CAMH
DA  - 2020///
ER  - 

TY  - JOUR
AU  - Campbell,M.
AU  - McKenzie,J.E.
AU  - Sowden,A.
AU  - Katikireddi,S.V.
AU  - Brennan,S.E.
AU  - Ellis,S.
AU  - Hartmann-Boyce,J.
AU  - Ryan,R.
AU  - Shepperd,S.
AU  - Thomas,J.
AU  - Welch V. 
TI  - Synthesis without meta-analysis (SWiM) in systematic reviews: reporting guideline.
JF  - BMJ
DA  - 2020///
VL  - 368
SP  - l6890
ER  - 

TY  - GEN
AU  - Canadian Mental Health Association
TI  - BounceBack
JF  - https://bounceback.cmha.ca/
ER  - 

TY  - CHAP
AU  - Cash
AU  - S. J.
AU  - Rushing
AU  - S. C.
AU  - &amp; Stephens
AU  - D.
TI  - Comprehensive Approaches Using Technology to Address Mental Health
JF  - Technology and Adolescent Mental Health
DA  - 2018///
SP  - 265
EP  - 291
ED  - M. A. Moreno &amp; A. Radovic
PB  - Springer International Publishing
ER  - 

TY  - JOUR
AU  - Chandrashekar Pooja
TI  - Do mental health mobile apps work: evidence and recommendations for designing high-efficacy mental health mobile apps
JF  - mHealth
DA  - 2018///
VL  - 4
SP  - 6
ER  - 

TY  - JOUR
AU  - Chiauzzi
AU  - E.
AU  - &amp; Newell
AU  - A
TI  - Mental Health Apps in Psychiatric Treatment: A Patient Perspective on Real World Technology Usage
JF  - JMIR mental health
DA  - 2019///
VL  - 6
IS  - 4
SP  - e12292
ER  - 

TY  - GEN
AU  - Rachel Ehmke
TI  - Treatment for Depression
JF  - https://childmind.org/article/treatment-for-depression/
DA  - 2023///
ER  - 

TY  - JOUR
AU  - Christakis
AU  - D. A.
TI  - The challenges of defining and studying “Digital Addiction” in children
JF  - JAMA
DA  - 2019///
VL  - 321
IS  - 23
SP  - 2277
EP  - 2278
ER  - 

TY  - JOUR
AU  - Cohen
AU  - J.
TI  - A coefficient of agreement for nominal scales
JF  - Educational and Psychological Measurement
DA  - 1960///
VL  - 20
SP  - 37
EP  - 46
ER  - 

TY  - JOUR
AU  - Cornish
AU  - P. A.
AU  - Berry
AU  - G.
AU  - Benton
AU  - S.
AU  - Barros-Gomes
AU  - P.
AU  - Johnson
AU  - D.
AU  - Ginsburg
AU  - R.
AU  - ... &amp; Romano
AU  - V.
TI  - Meeting the mental health needs of today’s college student: Reinventing services through Stepped Care 2.0.
JF  -  Psychological Services
DA  - 2017///
VL  - 14
IS  - 4
SP  - 428
ER  - 

TY  - JOUR
AU  - Cuijpers,P.
AU  - Noma,H.
AU  - Karyotaki,E.
AU  - Cipriani,A.
AU  - Furukawa TA.
TI  - Effectiveness and Acceptability of Cognitive Behavior Therapy Delivery Formats in Adults With Depression: A Network Meta-analysis.
JF  - JAMA Psychiatry
DA  - 2019///
VL  - 76
IS  - 7
SP  - 700
EP  - 707
ER  - 

TY  - GEN
AU  - Dellabella Hannah
TI  - Top 10 Mental Health Apps
JF  - Psychiatry Advisor
DA  - 2018///
ER  - 

TY  - GEN
AU  - Department for Business
AU  - Energy &amp; Industrial Strategy
AU  - UK Research and Innovation
AU  - The Rt Hon Andrea Leadsom,M.P.
TI  - New research to improve treatment for adolescent mental health
JF  - GOV.UK
DA  - 2019///
ER  - 

TY  - GEN
AU  - Dutta
AU  - S.
TI  - Mental Health
JF  - The World Bank
DA  - Apr. 02, 2020
C3  - URL https://www.worldbank.org/en/topic
ER  - 

TY  - JOUR
AU  - Fenn
AU  - K.
AU  - &amp; Byrne
AU  - M.
TI  - The key principles of cognitive behavioural therapy
JF  - InnovAiT
DA  - 2013///
VL  - 6
IS  - 9
SP  - 579
EP  - 585
ER  - 

TY  - JOUR
AU  - Teresa Freire Ana Teixeira Eliana Silva Gabriela P. Matias
TI  - INTERVENTIONS FOR YOUTH DEPRESSION: FROM SYMPTOM REDUCTION TO WELL-BEING AND OPTIMAL FUNCTIONING
TT  - INTERVENCIONES PARA DEPRESIÓN EN JÓVENES: DE LA REDUCCIÓN DE SÍNTOMAS AL BIENESTAR Y FUNCIONAMIENTO ÓPTIMO
JF  - Journal of Behavior, Health &amp; Social Issues
DA  - 2014///
VL  - 6
IS  - 2
SP  - 9
EP  - 19
DO  - 10.5460/jbhsi.v6.2.50816
ER  - 

TY  - JOUR
AU  - Glover Rebecca,E.
AU  - van Schalkwyk May C,I.
AU  - Akl Elie,A.
AU  - Kristjannson Elizabeth
AU  - Lotfi Tamara
AU  - Petkovic Jennifer
AU  - Petticrew Mark,P.
AU  - Pottie Kevin
AU  - Tugwell Peter
AU  - Welch Vivian
TI  - A framework for identifying and mitigating the equity harms of COVID-19 policy interventions
JF  - Journal of clinical epidemiology
DA  - 2020/12/
VL  - 128
SP  - 35
EP  - 48
ER  - 

TY  - JOUR
AU  - Graham,A.K.
AU  - Greene,C.J.
AU  - Kwasny,M.J.
AU  - Kaiser,S.M.
AU  - Lieponis,P.
AU  - Powell,T.
AU  - Mohr DC.
TI  - Coached Mobile App Platform for the Treatment of Depression and Anxiety Among Primary Care Patients: A Randomized Clinical Trial.
JF  - JAMA Psychiatry
DA  - 2020///
VL  - 77
IS  - 9
SP  - 906
EP  - 914
ER  - 

TY  - JOUR
AU  - Grist
AU  - R.
AU  - Porter
AU  - J.
AU  - &amp; Stallard
AU  - P.
TI  - Mental health mobile apps for preadolescents and adolescents: a systematic review
JF  - Journal of medical internet research
DA  - 2017///
VL  - 19
IS  - 5
SP  - e176
ER  - 

TY  - GEN
AU  - Aaron J. Halliday
TI  - Mindful Resilience: Investigating Mindfulness and Resilience in Relation to a Broad Range of Adversity
JF  - Thesis for: PhD Industrial-Organizational Psychology, University of Western Ontario
DA  - 2018///
DO  - http://dx.doi.org/10.13140/RG.2.2.17738.21449
ER  - 

TY  - JOUR
AU  - Higgins Julian P,T.
AU  - Thompson Simon,G.
AU  - Deeks Jonathan,J.
AU  - Altman Douglas,G.
TI  - Measuring inconsistency in meta-analyses
JF  - BMJ
DA  - 2003/09/04
VL  - 327
IS  - 7414
SP  - 557
ER  - 

TY  - JOUR
AU  - Hofmann,S.G.
AU  - Asnaani,A.
AU  - Vonk,I.J.
AU  - Sawyer,A.T.
AU  - Fang,A.
TI  -  The Efficacy of Cognitive Behavioral Therapy: A Review of Meta-analyses
JF  - Cognit Ther Res.
DA  - 2012///
VL  - 36
IS  - 5
SP  - 427
EP  - 440
ER  - 

TY  - JOUR
AU  - Hollis
AU  - C.
AU  - Sampson
AU  - S.
AU  - Simons
AU  - L.
AU  - Davies
AU  - E. B.
AU  - Churchill
AU  - R.
AU  - Betton
AU  - V.
AU  - ... &amp; Kabir
AU  - T.
TI  - Identifying research priorities for digital technology in mental health care: results of the James Lind Alliance Priority Setting Partnership
JF  - The Lancet Psychiatry
DA  - 2018///
VL  - 5
IS  - 10
SP  - 845
EP  - 854
ER  - 

TY  - JOUR
AU  - Hyden,C.
AU  - Cohall,A.
TI  - Innovative approaches to using new media and technology in health promotion for adolescents and young adults
JF  - Adolescent Medicine: State of the art Reviews
DA  - 2011///
VL  - 22
IS  - 3
SP  - xi
EP  - xii
ER  - 

TY  - JOUR
AU  - Kessler Ronald,C.
AU  - Angermeyer Matthias
AU  - Anthony James,C.
AU  - DE Graaf Ron
AU  - Demyttenaere Koen
AU  - Gasquet Isabelle
AU  - DE Girolamo Giovanni
AU  - Gluzman Semyon
AU  - Gureje Oye
AU  - Haro Josep Maria
AU  - Kawakami Norito
AU  - Karam Aimee
AU  - Levinson Daphna
AU  - Medina Mora Maria Elena
AU  - Oakley Browne Mark,A.
AU  - Posada-Villa José
AU  - Stein Dan,J.
AU  - Adley Tsang Cheuk Him
AU  - Aguilar-Gaxiola Sergio
AU  - Alonso Jordi
AU  - Lee Sing
AU  - Heeringa Steven
AU  - Pennell Beth-Ellen
AU  - Berglund Patricia
AU  - Gruber Michael,J.
AU  - Petukhova Maria
AU  - Chatterji Somnath
AU  - Ustün TBedirhan
TI  - Lifetime prevalence and age-of-onset distributions of mental disorders in the World Health Organization's World Mental Health Survey Initiative
JF  - World psychiatry: official journal of the World Psychiatric Association (WPA)
DA  - 2007///
VL  - 6
IS  - 3
SP  - 168
EP  - 176
ER  - 

TY  - JOUR
AU  - John Koetsier
TI  - There Are Now 8.9 Million Mobile Apps, And China Is 40% Of Mobile App Spending
JF  - Forbes; https://www.forbes.com/sites/johnkoetsier/2020/02/28/there-are-now-89-million-mobile-apps-and-china-is-40-of-mobile-app-spending/?sh=23385ddb21dd
DA  - 2020///
VL  - n/a
SP  - n/a
C3  - URL https://www.forbes.com/sites/johnkoetsier/2020/02/28/there-are-now-89-million-mobile-apps-and-china-is-40-of-mobile-app-spending/?sh=23385ddb21dd
ER  - 

TY  - JOUR
AU  - Kounali
AU  - D.
AU  - Button
AU  - K. S.
AU  - Lewis
AU  - G.
AU  - Gilbody
AU  - S.
AU  - Kessler
AU  - D.
AU  - Araya
AU  - R.
AU  - ... &amp; Lewis
AU  - G. 
TI  -  How much change is enough? Evidence from a longitudinal study on depression in UK primary care
JF  - Psychological Medicine
DA  - 2020///
VL  - N/A
SP  - 1
EP  - 8
ER  - 

TY  - JOUR
AU  - Kroenke
AU  - K.
AU  - Spitzer
AU  - R. L.
AU  - &amp; Williams
AU  - J. B. (2001). 
TI  - The PHQ‐9: validity of a brief depression severity measure
JF  - Journal of general internal medicine
DA  - 2001///
VL  - 16
IS  - 9
SP  - 606
EP  - 613
ER  - 

TY  - JOUR
AU  - Landis,J.R.
AU  - Koch,G.G.
TI  - The measurement of observer agreement for categorical data
JF  - Biometrics
DA  - 1977///
VL  - 33
SP  - 159
EP  - 174
ER  - 

TY  - JOUR
AU  - Tania Lecomte
AU  - Stéphane Potvin
AU  - Marc Corbière
AU  - Stéphane Guay
AU  - Crystal Samson
AU  - Briana Cloutier
AU  - Audrey Francoeur
AU  - Antoine Pennou
AU  - Yasser Khazaal
TI  - Mobile Apps for Mental Health Issues: Meta-Review of Meta-Analyses
JF  - JMIR Mhealth Uhealth
DA  - 2020-05-29
VL  - 8
IS  - 5
SP  - e17458
DO  - 10.2196/17458
ER  - 

TY  - JOUR
AU  - Teghan Leech
AU  - Diana Dorstyn
AU  - Amanda Taylor
AU  - Wenjing Li
TI  - Mental health apps for adolescents and young adults: A systematic review of randomised controlled trials
JF  - Children and Youth Services Review
DA  - August 1, 2021
VL  - 127
SP  - 106073
DO  - 10.1016/j.childyouth.2021.106073
ER  - 

TY  - JOUR
AU  - Leigh,S.
AU  - Flatt,S.
TI  - App-based psychological interventions: friend or foe?
JF  - Evid Based Ment Health
DA  - 2015///
VL  - 18
IS  - 4
SP  - 97
EP  - 99
ER  - 

TY  - JOUR
AU  - Liu
AU  - C. H.
AU  - Stevens
AU  - C.
AU  - Wong
AU  - S. H.
AU  - Yasui
AU  - M.
AU  - &amp; Chen
AU  - J. A.
TI  - The prevalence and predictors of mental health diagnoses and suicide among US college students: Implications for addressing disparities in service use
JF  - Depression and anxiety
DA  - 2019///
VL  - 36
IS  - 1
SP  - 8
EP  - 17
ER  - 

TY  - JOUR
AU  - Olivia Magwood
AU  - Ammar Saad
AU  - Dominique Ranger
AU  - Kate Volpini
AU  - Franklin Rukikamirera
AU  - Rinila Haridas
AU  - Shahab Sayfi
AU  - Jeremie Alexander
AU  - Yvonne Tan
AU  - Jennifer Petkovic
AU  - Kevin Pottie
TI  - PROTOCOL: Mobile apps to reduce depressive symptoms and alcohol use in youth: A systematic review and meta-analysis
JF  - Campbell Systematic Reviews
DA  - 2022///
VL  - 18
IS  - 1
SP  - e1222
ER  - 

TY  - JOUR
AU  - Malla Ashok
AU  - Shah Jai
AU  - Iyer Srividya
AU  - Boksa Patricia
AU  - Joober Ridha
AU  - Andersson Neil
AU  - Lal Shalini
AU  - Fuhrer Rebecca
TI  - Youth Mental Health Should Be a Top Priority for Health Care in Canada
JF  - Canadian Journal of Psychiatry. Revue Canadienne De Psychiatrie
DA  - 2018///
VL  - 63
IS  - 4
SP  - 216
EP  - 222
ER  - 

TY  - JOUR
AU  - Malla
AU  - A.
AU  - Iyer
AU  - S.
AU  - Shah
AU  - J.
AU  - Joober
AU  - R.
AU  - Boksa
AU  - P.
AU  - Lal
AU  - S.
AU  - Fuhrer
AU  - R.
AU  - Andersson
AU  - N.
AU  - Abdel‐Baki
AU  - A.
AU  - Hutt‐MacLeod
AU  - D.
AU  - Beaton
AU  - A.
AU  - Reaume‐Zimmer
AU  - P.
AU  - Chisholm‐Nelson
AU  - J.
AU  - Rousseau
AU  - C.
AU  - Chandrasena
AU  - R.
AU  - Bourque
AU  - J.
AU  - Aubin
AU  - D.
AU  - Levasseur
AU  - M. A.
AU  - Winkelmann
AU  - I.
AU  - … Vallianatos
AU  - H.
TI  - Canadian response to need for transformation of youth mental health services: ACCESS Open Minds (Esprits ouverts).
JF  - Early Intervention in Psychiatry
DA  - 2019///
VL  - 13
IS  - 3
SP  - 697
EP  - 706
ER  - 

TY  - JOUR
AU  - Marshall Jamie,M.
AU  - Dunstan Debra,A.
AU  - Bartik Warren
TI  - Effectiveness of Using Mental Health Mobile Apps as Digital Antidepressants for Reducing Anxiety and Depression: Protocol for a Multiple Baseline Across-Individuals Design
JF  - JMIR research protocols
DA  - 2020///
VL  - 9
IS  - 7
SP  - e17159
ER  - 

TY  - JOUR
AU  - Brandy R. Maynard
AU  - Michael R. Solis
AU  - Veronica L. Miller
AU  - and Kristen E. Brendel
TI  - Mindfulness-based intervenions for improving cogniion, academic achievement, behavior, and socioemoional funcioning of primary and secondary school students
JF  - Campbell Systematic Reviews
DA  - 2017///
VL  - N/A
SP  - N/A
ER  - 

TY  - CHAP
AU  - Joanne E McKenzie
AU  - Sue E Brennan
AU  - Rebecca E Ryan
AU  - Hilary J Thomson
AU  - Renea V Johnston
AU  - James Thomas
TI  - Defining the criteria for including studies and how they will be grouped for the synthesis
JF  -  Cochrane Handbook for Systematic Reviews of Interventions.
DA  - 2019///
SP  - Chapter 3
ED  - Higgins JPT, Thomas J, Chandler J, Cumpston M, Li T, Page MJ, Welch VA
PB  - Cochrane, 2021
ER  - 

TY  - CHAP
AU  - McKenzie,J.E.
AU  - Brennan,S.E.
AU  - Ryan,R.E.
AU  - Thomson,H.J.
AU  - Johnston,R.V.
AU  - Thomas,J.
TI  - Chapter 3: Defining the criteria for including studies and how they will be grouped for the synthesis
JF  - Cochrane Handbook for Systematic Reviews of Interventions version 6.4 (updated August 2023)
DA  - 2023///
ED  - Higgins JPT, Thomas J, Chandler J, Cumpston M, Li T, Page MJ, Welch VA
PB  - Cochrane
ER  - 

TY  - GEN
AU  - McNeil
AU  - B.
AU  - Reeder
AU  - N.
AU  - Rich
AU  - J
TI  - A framework of outcomes for young people
JF  - The Young Foundation. https://youngfoundation.org/wp-content/uploads/2012/10/Framework-of-outcomes-for-young-people-July-2012.pdf
DA  - 2012///
ER  - 

TY  - JOUR
AU  - Ignacio Miralles
AU  - Carlos Granell
AU  - Laura Díaz-Sanahuja
AU  - William Van Woensel
AU  - Juana Bretón-López
AU  - Adriana Mira
AU  - Diana Castilla
AU  - Sven Casteleyn
TI  - Smartphone Apps for the Treatment of Mental Disorders: Systematic Review
JF  - JMIR Mhealth Uhealth
DA  - 2020-04-02
VL  - 8
IS  - 4
SP  - e14897
DO  - 10.2196/14897
ER  - 

TY  - JOUR
AU  - Montagni
AU  - I.
AU  - Tzourio
AU  - C.
AU  - Cousin
AU  - T.
AU  - Sagara
AU  - J. A.
AU  - Bada-Alonzi
AU  - J.
AU  - &amp; Horgan
AU  - A.
TI  - Mental health-related digital use by university students: a systematic review.
JF  - Telemedicine and e-Health
DA  - 2020///
VL  - 26
IS  - 2
SP  - 131
EP  - 146
ER  - 

TY  - JOUR
AU  - Moses Tally
TI  - Stigma and Self-Concept Among Adolescents Receiving Mental Health Treatment
JF  - The American journal of orthopsychiatry
DA  - 2009/05/01
VL  - 79
SP  - 261
EP  - 74
ER  - 

TY  - GEN
AU  - NHS
TI  - Future in mind: Promoting, protecting and improving our children and young people’s mental health and wellbeing
JF  - NHS England
DA  - 2015///
C3  - NHS-England https://assets.publishing.service.gov.uk/government/uploads/system/uploads/attachment_data/file/414024/Childrens_Mental_Health.pdf
ER  - 

TY  - GEN
AU  - NIMH
TI  - Child and Adolescent Mental Health
JF  - National Institute of Mental Health (NIMH)
DA  - 2021///
ER  - 

TY  - JOUR
AU  - Nicholas
AU  - J.
AU  - Fogarty
AU  - A. S.
AU  - Boydell
AU  - K.
AU  - &amp; Christensen
AU  - H.
TI  - The Reviews Are in: A Qualitative Content Analysis of Consumer Perspectives on Apps for Bipolar Disorder
JF  - Journal of medical Internet research
DA  - 2017///
VL  - 19
IS  - 4
SP  - e105
ER  - 

TY  - JOUR
AU  - Pedrelli
AU  - P.
AU  - Nyer
AU  - M.
AU  - Yeung
AU  - A.
AU  - Zulauf
AU  - C.
AU  - &amp; Wilens
AU  - T.
TI  - College Students: Mental Health Problems and Treatment Considerations
JF  - Academic psychiatry : the journal of the American Association of Directors of Psychiatric Residency Training and the Association for Academic Psychiatry
DA  - 2015///
VL  - 39
IS  - 5
SP  - 503
EP  - 511
ER  - 

TY  - JOUR
AU  - Pollard Michael,S.
AU  - Tucker Joan,S.
AU  - Green Harold D Jr
TI  - Changes in Adult Alcohol Use and Consequences During the COVID-19 Pandemic in the US
JF  - JAMA Netw Open
DA  - 2020/09/29
VL  - 3
IS  - 9
SP  - e2022942
EP  - e2022942
ER  - 

TY  - JOUR
AU  - Popay,J.
AU  - Roberts,H.
AU  - Sowden,A.
AU  - Petticrew,M.
AU  - Arai,L.
AU  - Rodgers,M.
TI  - Guidance on the conduct of narrative synthesis in systematic reviews
JF  - ESRC methods Program Version
DA  - 2006///
VL  - 1
SP  - b92
ER  - 

TY  - JOUR
AU  - Powell
AU  - A. C.
AU  - Landman
AU  - A. B.
AU  - &amp; Bates
AU  - D. W.
TI  - In search of a few good apps
JF  - JAMA
DA  - 2014///
VL  - 311
IS  - 18
SP  - 1851
EP  - 1852
ER  - 

TY  - JOUR
AU  - Prentice
AU  - J. L.
AU  - &amp; Dobson
AU  - K. S.
TI  - A review of the risks and benefits associated with mobile phone applications for psychological interventions
JF  - Canadian Psychology/Psychologie canadienne
DA  - 2014///
VL  - 55
IS  - 4
SP  - 282
ER  - 

TY  - JOUR
AU  - Racine Nicole
AU  - McArthur Brae Anne
AU  - Cooke Jessica,E.
AU  - Eirich Rachel
AU  - Zhu Jenney
AU  - Madigan Sheri
TI  - Global Prevalence of Depressive and Anxiety Symptoms in Children and Adolescents During COVID-19: A Meta-analysis
JF  - JAMA Pediatr
DA  - 2021/11/01
VL  - 175
IS  - 11
SP  - 1142
EP  - 1150
ER  - 

TY  - JOUR
AU  - Ross
AU  - L.
AU  - &amp; Connors
AU  - L. C.
TI  - Improving Youth Access to Mental Health Support through a Youth–Adult Partnership
JF  - Journal of Youth Development
DA  - 2018///
VL  - 13
IS  - 3
SP  - 24
EP  - 42
ER  - 

TY  - JOUR
AU  - Gitanjali Saluja
AU  - Ronaldo Iachan
AU  - Peter C Scheidt
AU  - Mary D Overpeck
AU  - Wenyu Sun
AU  - Jay N Giedd
TI  - Prevalence of and risk factors for depressive symptoms among young adolescents
JF  - Arch Pediatr Adolesc Med
DA  - 2004-08
VL  - 158
IS  - 8
SP  - 760
EP  - 765
ER  - 

TY  - JOUR
AU  - Shapiro
AU  - S. L.
AU  - Carlson
AU  - L. E.
AU  - Astin
AU  - J. A.
AU  - &amp; Freedman
AU  - B.
TI  - Mechanisms of mindfulness
JF  - Journal of clinical psychology,
DA  - 2006///
VL  - 62
IS  - 3
SP  - 373
EP  - 386
ER  - 

TY  - JOUR
AU  - Sterne,J.A.
AU  - Savović,J.
AU  - Page,M.J.
AU  - Elbers,R.G.
AU  - Blencowe,N.S.
AU  - Boutron,I.
AU  - Cates,C.J.
AU  - Cheng,H.Y.
AU  - Corbett,M.S.
AU  - Eldridge,S.M.
AU  - Emberson,J.R.
TI  - RoB 2: a revised tool for assessing risk of bias in randomised trials.
JF  - BMJ
DA  - 2019///
VL  - 366
SP  - l4898
ER  - 

TY  - JOUR
AU  - The Lancet
TI  - Global mental health: policy, progress, and prospects
JF  - The Lancet
DA  - 2014-12-06
VL  - 384
IS  - 9959
SP  - 1999
ER  - 

TY  - JOUR
AU  - The Lancet Digital Health
TI  - Mental health in the digital age
JF  - The Lancet Digital Health
DA  - 2022///
VL  - N/A
SP  - S2589
EP  - 7500.
ER  - 

TY  - GEN
AU  - Truschel Jessica
AU  - Tzeses Jennifer
TI  - Top Mental Health Apps for 2021: An Alternative to Therapy?
JF  - Psycom.net
DA  - 2021///
ER  - 

TY  - GEN
AU  - United Nations (UN)
TI  - Youth
JF  - https://www.un.org/en/sections/issues-depth/youth-0/index.html
DA  - n.d.
ER  - 

TY  - JOUR
AU  - Van Ameringen
AU  - M.
AU  - Turna
AU  - J.
AU  - Khalesi
AU  - Z.
AU  - Pullia
AU  - K.
AU  - &amp; Patterson
AU  - B
TI  - There is an app for that! The current state of mobile applications (apps) for DSM‐5 obsessive‐compulsive disorder, posttraumatic stress disorder, anxiety and mood disorders
JF  - Depression and anxiety
DA  - 2017///
VL  - 34
IS  - 6
SP  - 526
EP  - 539
ER  - 

TY  - GEN
AU  - World Health Organization (WHO)
TI  - Adolescent mental health
JF  - https://www.who.int/news-room/fact-sheets/detail/adolescent-mental-health
DA  - 2018///
ER  - 

TY  - GEN
AU  - World Health Organization (WHO)
TI  - Adolescent mental health
JF  - https://www.who.int/news-room/fact-sheets/detail/adolescent-mental-health
DA  - Nov 17, 2021
ER  - 

TY  - JOUR
AU  - Kai Wang
AU  - Deepthi S Varma
AU  - Mattia Prosperi 
TI  - A systematic review of the effectiveness of mobile apps for monitoring and management of mental health symptoms or disorders
JF  - J Psychiatr Res
DA  - 2018-12
VL  - 107
SP  - 73
EP  - 78
DO  - 10.1016/j.jpsychires.2018.10.006
ER  - 

TY  - JOUR
AU  - Weinfurt,K.P.
TI  - Clarifying the meaning of clinically meaningful benefit in clinical research: noticeable change vs valuable change
JF  - JAMA
DA  - 2019///
VL  - 322
IS  - 24
SP  - 2381
EP  - 2381
ER  - 

TY  - JOUR
AU  - Kiona K Weisel
AU  - Lukas M Fuhrmann
AU  - Matthias Berking
AU  - Harald Baumeister
AU  - Pim Cuijpers
AU  - David D Ebert
TI  - Standalone smartphone apps for mental health-a systematic review and meta-analysis
JF  - NPJ Digit Med
DA  - 2019///
VL  - 2
SP  - 118
DO  - 10.1038/s41746-019-0188-8
ER  - 

TY  - JOUR
AU  - Wu
AU  - A.
AU  - Scult
AU  - M. A.
AU  - Barnes
AU  - E. D.
AU  - Betancourt
AU  - J. A.
AU  - Falk
AU  - A.
AU  - &amp; Gunning
AU  - F. M. 
TI  - Smartphone apps for depression and anxiety: a systematic review and meta-analysis of techniques to increase engagement.
JF  - NPJ digital medicine
DA  - 2021///
VL  - 4
IS  - 1
SP  - 1
EP  - 9
ER  - 

TY  - JOUR
AU  - Zielasek
AU  - J.
AU  - Reinhardt
AU  - I.
AU  - Schmidt
AU  - L.
AU  - &amp; Gouzoulis-Mayfrank
AU  - E. 
TI  -  Adapting and implementing apps for mental healthcare. 
JF  - Current Psychiatry Reports
DA  - 2022///
VL  - N/A
SP  - 1
EP  - 11
ER  - 

TY  - JOUR
AU  - de Vibe
AU  - M.
AU  - Bjørndal
AU  - A.
AU  - Fattah
AU  - S.
AU  - Dyrdal
AU  - G.M.
AU  - Halland
AU  - E. and Tanner-Smith
AU  - E.E.
TI  -  Mindfulness-based stress reduction (MBSR) for improving health, quality of life and social functioning in adults: a systematic review and meta-analysis.
JF  - Campbell Systematic Reviews
DA  - 2017///
VL  - 13
SP  - 1
EP  - 264
ER  - 
