# Supplementary material for: Mobile apps to reduce depressive symptoms and alcohol use in youth: A systematic review and meta‐analysis: A systematic review
Source: Campbell Syst Rev. 2024 Apr 26;20(2):e1398. doi: 10.1002/cl2.1398 (PMC11047135; doi:10.1002/cl2.1398)
Supplement: Supplementary file 2 — Supporting information. [file CL2-20-e1398-s001.zip › CA000165-analysis-data/CA000165-data-rows.csv]

Analysis group	Analysis number	Analysis name	Subgroup	Applicability	Study	Study year	GIV Mean	GIV SE	Experimental mean	Experimental SD	Experimental cases	Experimental N	Control mean	Control SD	Control cases	Control N	O-E	Variance	Weight	Mean	CI start	CI end	Footnotes
1	1	Depression: Mindfulness-based mobile apps versus withheld controls		SUBGROUP_AND_OVERALL	Fish 2019	2019	0.0	0.0	12.64	4.2279	0	33	15.39	4.2279	0	39	0.0	0.0	28.924657	-0.643447	-1.119463	-0.167431
1	1	Depression: Mindfulness-based mobile apps versus withheld controls		SUBGROUP_AND_OVERALL	Lee 2018	2018	0.0	0.0	6.4	3.9	0	77	7.4	4.7	0	86	0.0	0.0	64.640095	-0.229299	-0.537831	0.079233
1	1	Depression: Mindfulness-based mobile apps versus withheld controls		SUBGROUP_AND_OVERALL	Levin 2020	2020	0.0	0.0	1.58	0.79	0	6	2.02	0.97	0	10	0.0	0.0	6.435247	-0.457238	-1.485676	0.571201
1	2	Depression: Cognitive Behavioural Therapy (CBT)-based mobile apps versus withheld controls		SUBGROUP_AND_OVERALL	McCloud 2020	2020	0.0	0.0	5.8	3.72	0	41	6.6	4.07	0	57	0.0	0.0	52.733296	-0.202073	-0.604468	0.200322
1	2	Depression: Cognitive Behavioural Therapy (CBT)-based mobile apps versus withheld controls		SUBGROUP_AND_OVERALL	Thabrew 2022	2022	0.0	0.0	16.26	9.42	0	38	23.07	12.15	0	44	0.0	0.0	47.266704	-0.614826	-1.059459	-0.170194
1	3	Depression: Combination therapy (CBT and mindfulness) mobile apps versus withheld controls		SUBGROUP_AND_OVERALL	Bruhns 2021	2021	0.0	0.0	9.3	5.22	0	90	10.17	4.32	0	135	0.0	0.0	65.179084	-0.184487	-0.451758	0.082784
1	3	Depression: Combination therapy (CBT and mindfulness) mobile apps versus withheld controls		SUBGROUP_AND_OVERALL	Ponzo 2020	2020	0.0	0.0	8.71	4.45	0	55	9.85	5.38	0	61	0.0	0.0	34.820916	-0.228266	-0.593933	0.137402
1	4	Depression: Mindfulness-based mobile apps versus active controls		SUBGROUP_AND_OVERALL	Flett 2020	2020	0.0	0.0	13.63	10.22	0	67	15.43	11.4	0	67	0.0	0.0	58.024508	-0.165319	-0.504544	0.173907
1	4	Depression: Mindfulness-based mobile apps versus active controls		SUBGROUP_AND_OVERALL	Sun 2022	2022	0.0	0.0	5.98	3.64	0	52	7.77	4.91	0	47	0.0	0.0	41.975492	-0.414072	-0.81291	-0.015234
1	5	Depression: Cognitive Behavioural Therapy (CBT)-based mobile apps versus active controls		SUBGROUP_AND_OVERALL	Fitzpatrick 2017	2017	0.0	0.0	11.14	4.14	0	34	13.67	4.86	0	36	0.0	0.0	67.737037	-0.552936	-1.031038	-0.074835
1	5	Depression: Cognitive Behavioural Therapy (CBT)-based mobile apps versus active controls		SUBGROUP_AND_OVERALL	Hur 2018	2018	0.0	0.0	10.0	7.09	0	17	16.0	10.32	0	17	0.0	0.0	32.262963	-0.661686	-1.354443	0.031071
2	1	Anxiety: Mindfulness-based mobile apps versus withheld controls		SUBGROUP_AND_OVERALL	Lee 2018	2018	0.0	0.0	40.1	12.1	0	77	43.4	13.2	0	86	0.0	0.0	68.808824	-0.25878	-0.567594	0.050033
2	1	Anxiety: Mindfulness-based mobile apps versus withheld controls		SUBGROUP_AND_OVERALL	Levin 2020	2020	0.0	0.0	1.36	1.19	0	6	2.0	0.87	0	10	0.0	0.0	6.058256	-0.607425	-1.648171	0.433321
2	1	Anxiety: Mindfulness-based mobile apps versus withheld controls		SUBGROUP_AND_OVERALL	Orosa-Duarte 2021	2021	0.0	0.0	20.48	11.99	0	31	26.77	11.86	0	30	0.0	0.0	25.13292	-0.520674	-1.031646	-0.009702
2	2	Anxiety: Cognitive Behavioural Therapy (CBT)-based mobile apps versus withheld controls		SUBGROUP_AND_OVERALL	McCloud 2020	2020	0.0	0.0	10.8	4.25	0	41	11.8	4.6	0	57	0.0	0.0	41.232294	-0.222583	-0.6252	0.180033
2	2	Anxiety: Cognitive Behavioural Therapy (CBT)-based mobile apps versus withheld controls		SUBGROUP_AND_OVERALL	Thabrew 2022	2022	0.0	0.0	6.05	4.22	0	38	8.48	5.15	0	44	0.0	0.0	38.346181	-0.507559	-0.948848	-0.06627
2	2	Anxiety: Cognitive Behavioural Therapy (CBT)-based mobile apps versus withheld controls		SUBGROUP_AND_OVERALL	Yang 2022	2022	0.0	0.0	38.53	10.12	0	15	50.73	11.13	0	15	0.0	0.0	20.421525	-1.115942	-1.893104	-0.33878
2	3	Anxiety: Combination therapy (CBT and mindfulness) mobile apps versus withheld controls		SUBGROUP_AND_OVERALL	Newman 2021	2021	0.0	0.0	51.91	9.08	0	34	54.29	11.79	0	36	0.0	0.0	36.261655	-0.22284	-0.693091	0.24741
2	3	Anxiety: Combination therapy (CBT and mindfulness) mobile apps versus withheld controls		SUBGROUP_AND_OVERALL	Ponzo 2020	2020	0.0	0.0	44.95	12.52	0	59	47.61	13.29	0	64	0.0	0.0	63.738345	-0.204499	-0.559191	0.150194
2	4	Anxiety: Mindfulness-based mobile apps versus active controls		SUBGROUP_AND_OVERALL	Flett 2019	2019	0.0	0.0	5.87	4.13	0	67	6.56	4.81	0	67	0.0	0.0	57.907458	-0.153042	-0.492182	0.186099
2	4	Anxiety: Mindfulness-based mobile apps versus active controls		SUBGROUP_AND_OVERALL	Sun 2022	2022	0.0	0.0	5.54	3.48	0	52	7.04	4.75	0	47	0.0	0.0	42.092542	-0.360273	-0.758055	0.037508
2	5	Anxiety: Cognitive Behavioural Therapy (CBT)-based mobile apps versus active controls		SUBGROUP_AND_OVERALL	Fitzpatrick 2017	2017	0.0	0.0	17.35	3.49	0	34	16.84	4.02	0	36	0.0	0.0	54.581721	0.133706	-0.33556	0.602973
2	5	Anxiety: Cognitive Behavioural Therapy (CBT)-based mobile apps versus active controls		SUBGROUP_AND_OVERALL	Hur 2018	2018	0.0	0.0	46.0	10.62	0	17	53.88	10.28	0	17	0.0	0.0	45.418279	-0.736157	-1.433698	-0.038616
3	1	Psychological stress: Mindfulness-based mobile apps versus withheld controls		SUBGROUP_AND_OVERALL	Flett 2020	2020	0.0	0.0	18.26	3.5	0	124	18.22	4.41	0	126	0.0	0.0	38.126753	0.010008	-0.23792	0.257935
3	1	Psychological stress: Mindfulness-based mobile apps versus withheld controls		SUBGROUP_AND_OVERALL	Huberty 2019		0.0	0.0	15.89	6.71	0	32	19.86	6.7	0	39	0.0	0.0	21.878815	-0.58568	-1.06356	-0.1078
3	1	Psychological stress: Mindfulness-based mobile apps versus withheld controls		SUBGROUP_AND_OVERALL	Lee 2018	2018	0.0	0.0	17.8	6.2	0	77	19.8	6.7	0	86	0.0	0.0	33.086959	-0.307734	-0.61709	0.001621
3	1	Psychological stress: Mindfulness-based mobile apps versus withheld controls		SUBGROUP_AND_OVERALL	Levin 2020	2020	0.0	0.0	1.46	0.67	0	6	1.88	0.7	0	10	0.0	0.0	6.907474	-0.575965	-1.613859	0.461928
