# Supplementary material for: Mobile apps to reduce depressive symptoms and alcohol use in youth: A systematic review and meta‐analysis: A systematic review
Source: Campbell Syst Rev. 2024 Apr 26;20(2):e1398. doi: 10.1002/cl2.1398 (PMC11047135; doi:10.1002/cl2.1398)
Supplement: Supplementary file 2 — Supporting information. [file CL2-20-e1398-s001.zip › CA000165-analysis-data/CA000165-overall-estimates-and-settings.csv]

Analysis group	Analysis number	Analysis name	Analysis group name	Data source	Data source eligibility	Data type	Log-scale data	Outcome	Intervention grouping	Experimental intervention	Control intervention	Subgroup by	Filter criteria	Experimental group label	Control group label	Statistical method	Effect measure	Unit of effect measure	Analysis model	Subgroup estimates	Overall estimates	Test for subgroup differences	Swap event and non-event	Study CI	Estimate CI	Experimental cases	Experimental N	Control cases	Control N	Mean	CI start	CI end	Heterogeneity Tau²	Heterogeneity Chi²	Heterogeneity df	Heterogeneity P	Heterogeneity I²	Effect Z	Effect P	Subgroup Chi²	Subgroup df	Subgroup P	Subgroup I²	ID
1	1	Depression: Mindfulness-based mobile apps versus withheld controls	Mean effect of mobile apps on depressive symptoms	Custom input	#N/A	Continuous	false									IV	Std. Mean Difference		Random effect	true	true	true	false	95%	95%		116		135	-0.363758	-0.626031	-0.101486	0.002922	2.085556	2	0.352474	4.102315	2.718367	0.006561					analysis:446143505283255898
1	2	Depression: Cognitive Behavioural Therapy (CBT)-based mobile apps versus withheld controls	Mean effect of mobile apps on depressive symptoms	Custom input	#N/A	Continuous	false									IV	Std. Mean Difference		Random effect	true	true	true	false	95%	95%		79		101	-0.397168	-0.801054	0.006718	0.038375	1.819843	1	0.177332	45.050191	1.927361	0.053935					analysis:446143514302844507
1	3	Depression: Combination therapy (CBT and mindfulness) mobile apps versus withheld controls	Mean effect of mobile apps on depressive symptoms	Custom input	#N/A	Continuous	false									IV	Std. Mean Difference		Random effect	true	true	true	false	95%	95%		145		196	-0.199731	-0.415509	0.016046	0.0	0.035889	1	0.849745	0.0	1.81421	0.069645					analysis:446143667872304866
1	4	Depression: Mindfulness-based mobile apps versus active controls	Mean effect of mobile apps on depressive symptoms	Custom input	#N/A	Continuous	false									IV	Std. Mean Difference		Random effect	true	true	true	false	95%	95%		119		114	-0.269734	-0.528135	-0.011333	0.0	0.86707	1	0.351768	0.0	2.045925	0.040764					analysis:446143595499327101
1	5	Depression: Cognitive Behavioural Therapy (CBT)-based mobile apps versus active controls	Mean effect of mobile apps on depressive symptoms	Custom input	#N/A	Continuous	false									IV	Std. Mean Difference		Random effect	true	true	true	false	95%	95%		51		53	-0.588022	-0.981512	-0.194533	0.0	0.064123	1	0.800093	0.0	2.92893	0.003401					analysis:446143624331497185
2	1	Anxiety: Mindfulness-based mobile apps versus withheld controls	Mean effect of mobile apps on anxiety symptoms	Custom input	#N/A	Continuous	false									IV	Std. Mean Difference		Random effect	true	true	true	false	95%	95%		114		126	-0.345724	-0.601888	-0.089559	0.0	0.997718	2	0.607223	0.0	2.645201	0.008164					analysis:446143707326811912
2	2	Anxiety: Cognitive Behavioural Therapy (CBT)-based mobile apps versus withheld controls	Mean effect of mobile apps on anxiety symptoms	Custom input	#N/A	Continuous	false									IV	Std. Mean Difference		Random effect	true	true	true	false	95%	95%		94		116	-0.514298	-0.937133	-0.091463	0.07068	4.111606	2	0.12799	51.357208	2.383921	0.017129					analysis:446143724036656912
2	3	Anxiety: Combination therapy (CBT and mindfulness) mobile apps versus withheld controls	Mean effect of mobile apps on anxiety symptoms	Custom input	#N/A	Continuous	false									IV	Std. Mean Difference		Random effect	true	true	true	false	95%	95%		93		100	-0.21115	-0.494323	0.072024	0.0	0.003725	1	0.951333	0.0	1.461456	0.14389					analysis:446143744676302618
2	4	Anxiety: Mindfulness-based mobile apps versus active controls	Mean effect of mobile apps on anxiety symptoms	Custom input	#N/A	Continuous	false									IV	Std. Mean Difference		Random effect	true	true	true	false	95%	95%		119		114	-0.240271	-0.498346	0.017805	0.0	0.603746	1	0.437152	0.0	1.824744	0.06804					analysis:446143756179181342
2	5	Anxiety: Cognitive Behavioural Therapy (CBT)-based mobile apps versus active controls	Mean effect of mobile apps on anxiety symptoms	Custom input	#N/A	Continuous	false									IV	Std. Mean Difference		Random effect	true	true	true	false	95%	95%		51		53	-0.261371	-1.110234	0.587493	0.286338	4.112607	1	0.042565	75.684522	0.603486	0.546186					analysis:446143769011654436
3	1	Psychological stress: Mindfulness-based mobile apps versus withheld controls	Mean effect of mobile apps on psychological stress	Custom input	#N/A	Continuous	false									IV	Std. Mean Difference		Random effect	true	true	true	false	95%	95%		239		261	-0.265929	-0.558652	0.026795	0.042503	6.220682	3	0.101354	51.77378	1.780557	0.074985					analysis:446143791906262824
